# Supplementary material for: Nonclassical action of Ku70 promotes Treg-suppressive function through a FOXP3-dependent mechanism in lung adenocarcinoma
Source: J Clin Invest. 2024 Oct 24;134(23):e178079. doi: 10.1172/JCI178079 (PMC11601948; doi:10.1172/JCI178079)
Supplement: Supplemental tables 1-6 [file jci-134-178079-s010.xlsx]

## Sheet: Supplementary Table 1 Clinical
Supplementary Table 1: Individual Patient Information
name	gender	age	tumor_size	Location	pathology	T_stage	N_stage	TNM
Patient_1	Female	72	3.5	RUL	IAC	T2a	N0	ⅠB
Patient_2	Male	41	2.8	RLL	IAC	T1c	N0	ⅠA
Patient_3	Female	77	2.5	LUL	IAC	T1c	N2	ⅢA
Patient_4	Female	71	3.2	RUL	IAC	T2a	N0	ⅠB
Patient_5	Female	72	2.5	LUL	IAC	T1c	N1	ⅡB
Patient_6	Male	73	4	RML	IAC	T2a	N2	ⅢA
Patient_7	Male	70	2	RUL	IAC	T1b	N0	ⅠA
Patient_8	Female	59	2.5	RML	IAC	T1c	N2	ⅢA
Patient_9	Female	54	4	LLL	IAC	T2a	N0	ⅠB
Patient_10	Female	76	2.5	RLL	IAC	T1c	N2	ⅢA
Patient_11	Male	75	2.1	RUL	IAC	T1c	N0	ⅠA
Patient_12	Female	67	2	RLL	IAC	T1b	N0	ⅠA
Patient_13	Female	76	4	RUL	IAC	T2a	N1	ⅡB
Patient_14	Male	66	3.2	LUL	IAC	T2a	N0	ⅠB
Patient_15	Male	54	4	LLL	IAC	T2a	N0	ⅠB
Patient_16	Female	48	5	LLL	IAC	T2b	N2	ⅢA

## Sheet: Supplementary Table 2 Clinical 
Supplementary Table 2: Summary of Clinical Data
Age, years
<65	5(31.3%)
≥65	11(68.7%)
Gender
Male	6(37.5%)
Female	10(62.5%)
Tumor size	3.11±0.89
T-stage
T1	8(50%)
T2	8(50%)
N-stage
N0	9(56.2%)
N1	2(12.5%)
N2	5(31.2%)
AJCC stage
Ⅰ	9(56.2%)
Ⅱ	2(12.5%)
Ⅲ	5(31.2%)
STAS
yes	12(75%)
no	4(25%)
Location
RUL	5(31.2%)
RML	2(12.5%)
RLL	3(18.8%)
LUL	3(18.8%)
LLL	3(18.8%)

## Sheet: Supplementary Table 3 RNA-seq 
Supplementary Table 3: DNA-seq Analysis of Differential Gene Expression
	Row.names	baseMean	log2FoldChange	lfcSE	stat	pvalue	padj	WT_1.Read.Count	WT_2.Read.Count	WT_3.Read.Count	cKO_1.Read.Count	cKO_2.Read.Count	cKO_3.Read.Count
Xrcc6	Xrcc6	418.064	3.05419	0.496966	6.14568	7.96238e-10	1.2153e-05	433.608	1311.12	494.132	108.465	73.672	87.3878
Ifi208	Ifi208	781.087	-1.60789	0.31106	-5.16906	2.35273e-07	0.00179549	494.986	390.504	271.989	1334.22	895.165	1299.66
H3c14	H3c14	11.4482	-6.93736	1.67346	-4.14552	3.39045e-05	0.132455	0	0	0	22.077	25.2301	21.3821
Insl3	Insl3	58.3178	4.0993	0.99014	4.14012	3.47128e-05	0.132455	11.8797	156.202	162.543	6.71908	6.05523	6.5076
Retnlg	Retnlg	10.4943	-6.81256	1.78598	-3.81446	0.00013648	0.416619	0	0	0	18.2375	13.1197	31.6083
Otx2	Otx2	8.63479	6.60312	1.83032	3.60762	0.000309015	0.786083	21.7794	12.6914	17.338	0	0	0
S100a9	S100a9	16.2641	-3.87584	1.14762	-3.37729	0.000732031	0.998874	1.97994	0	4.33449	23.0369	28.2577	39.9753
Gm3005	Gm3005	1890.09	0.861311	0.258315	3.33435	0.000855003	0.998874	3070.89	2069.67	2173.75	1671.13	1194.9	1160.21
H3c15	H3c15	8.78735	6.62932	2.01141	3.29585	0.000981229	0.998874	8.90975	35.1454	8.66898	0	0	0
Gm3173	Gm3173	213.897	0.953405	0.298285	3.19629	0.00139206	0.998874	316.791	288.973	240.564	180.455	118.077	138.519
Gm3264	Gm3264	664.158	0.869103	0.277409	3.13293	0.00173068	0.998874	968.192	938.186	668.595	595.119	418.82	396.034
Ccdc38	Ccdc38	54.729	2.31655	0.741067	3.12596	0.00177224	0.998874	36.629	171.822	65.0173	15.3579	18.1657	21.3821
Ccr1l1	Ccr1l1	12.175	-7.02558	2.34593	-2.9948	0.00274624	0.998874	0	0	0	10.5586	61.5615	0.929657
Gm46353	Gm46353	20.7294	2.72372	0.913931	2.98022	0.00288037	0.998874	12.8696	41.0029	54.1811	3.83948	5.04603	7.43726
Zan	Zan	81.2617	2.96169	0.995968	2.97368	0.00294254	0.998874	46.5287	356.335	29.2578	18.2375	12.1105	25.1007
Gm3383	Gm3383	1523.87	0.7098	0.241786	2.93565	0.00332849	0.998874	2256.15	1931.04	1486.73	1386.05	1048.56	1034.71
Gm3739	Gm3739	1507.5	0.738861	0.253002	2.92038	0.00349607	0.998874	1860.16	2249.3	1546.33	1422.53	972.874	993.804
Elmo2	Elmo2	782.096	-0.437889	0.151243	-2.89528	0.00378822	0.998874	697.93	608.21	687.017	921.474	854.797	923.15
Lcn2	Lcn2	6.48032	-5.11694	1.7702	-2.89061	0.00384498	0.998874	0.989972	0	0	11.5184	16.1473	10.2262
Gm10406	Gm10406	505.338	0.912616	0.318275	2.86738	0.00413889	0.998874	706.84	759.531	513.637	470.336	314.872	266.812
Vezf1	Vezf1	1791.86	-0.363663	0.127149	-2.86013	0.00423471	0.998874	1561.19	1453.65	1687.2	2048.36	1999.24	2001.55
Twf2	Twf2	2131.81	-0.41701	0.146046	-2.85534	0.00429913	0.998874	1799.77	1692.84	1985.2	2221.14	2573.47	2518.44
Cc2d2a	Cc2d2a	148.864	2.2205	0.778716	2.85149	0.00435154	0.998874	121.767	519.371	94.2751	75.8297	25.2301	56.7091
Sgpp1	Sgpp1	1001.3	-0.425168	0.149652	-2.84104	0.00449666	0.998874	827.616	887.421	849.56	1129.77	1055.63	1257.83
Ifi209	Ifi209	2663.71	-0.337532	0.119575	-2.82277	0.00476106	0.998874	2493.74	2314.71	2251.77	2872.89	3135.6	2913.55
Adam19	Adam19	2083.3	0.499315	0.180059	2.77306	0.00555318	0.998874	2051.22	2719.86	2549.76	1898.62	1633.9	1646.42
Gm36375	Gm36375	105.822	2.47413	0.896651	2.75931	0.00579243	0.998874	45.5387	428.578	63.9337	38.3948	34.313	24.1711
Aldh1l1	Aldh1l1	27.6722	-2.6683	0.97748	-2.72978	0.00633771	0.998874	5.93983	5.85756	10.8362	33.5954	13.1197	96.6844
Dtx2	Dtx2	630.311	-0.376527	0.138364	-2.72129	0.0065028	0.998874	547.454	548.658	549.396	717.982	727.637	690.735
Prkn	Prkn	142.47	1.34892	0.50403	2.67628	0.00744449	0.998874	116.817	288.973	208.055	115.184	62.5707	63.2167
Epdr1	Epdr1	65.8845	2.31625	0.871195	2.6587	0.00784417	0.998874	37.6189	246.018	45.5121	20.1573	29.267	16.7338
Htra1	Htra1	20.6828	4.12426	1.55222	2.65701	0.00788372	0.998874	0.989972	104.46	11.9198	1.91974	2.01841	2.78897
D830030K20Rik	D830030K20Rik	114.589	1.4041	0.530917	2.64467	0.00817701	0.998874	115.827	280.187	102.944	68.1507	53.4879	66.9353
Insrr	Insrr	60.8662	1.89193	0.718433	2.63341	0.00845318	0.998874	62.3682	178.656	46.5958	33.5954	27.2485	16.7338
Slfn1	Slfn1	1260.07	-0.464555	0.176661	-2.62965	0.00854728	0.998874	1085.01	1022.14	1069.54	1254.55	1686.38	1442.83
Adam6b	Adam6b	24.7731	5.27202	2.02475	2.60379	0.00921986	0.998874	0.989972	129.843	14.0871	0	0	3.71863
Chrna1	Chrna1	298.199	0.816288	0.314121	2.59864	0.00935928	0.998874	328.671	406.124	406.358	289.88	191.749	166.409
Pole	Pole	119.552	1.48618	0.573991	2.58921	0.00961973	0.998874	95.0373	314.356	119.198	57.5921	59.5431	71.5836
Mfap1b	Mfap1b	1015.65	-0.56079	0.216624	-2.58876	0.0096321	0.998874	989.972	675.572	796.462	1143.2	1344.26	1144.41
Bbs12	Bbs12	68.1525	1.39806	0.541697	2.58088	0.00985489	0.998874	80.1877	152.297	63.9337	45.1138	29.267	38.1159
Npdc1	Npdc1	112.894	1.56272	0.606734	2.57563	0.0100058	0.998874	107.907	311.427	86.6898	62.3915	49.4511	59.4981
Zdhhc12	Zdhhc12	230.938	1.36445	0.530284	2.57306	0.0100804	0.998874	197.004	599.424	201.554	137.261	110.003	140.378
Polb	Polb	1336.67	0.49965	0.195247	2.55907	0.0104954	0.998874	1362.2	1854.9	1480.23	1163.36	1164.62	994.733
Rasal2	Rasal2	49.8552	2.09554	0.820415	2.55424	0.010642	0.998874	32.6691	162.059	47.6794	11.5184	19.1749	26.0304
Gm38690	Gm38690	443.937	0.802258	0.314438	2.5514	0.0107291	0.998874	702.88	398.314	591.658	386.827	319.918	264.023
Pfkfb1	Pfkfb1	74.1147	1.16536	0.457484	2.54733	0.0108552	0.998874	89.0975	142.534	75.8536	53.7527	44.405	39.0456
Padi6	Padi6	5.00947	-4.73464	1.86422	-2.53975	0.0110933	0.998874	0.989972	0	0	9.59869	11.1013	8.36692
Zfp553	Zfp553	240.716	-0.763756	0.301065	-2.53685	0.0111856	0.998874	228.684	148.392	158.209	350.352	270.467	288.194
Lta	Lta	854.679	0.712855	0.281187	2.53516	0.0112396	0.998874	833.556	1440.96	910.243	711.263	651.947	580.106
Stim1	Stim1	2409.91	-0.295074	0.116607	-2.53051	0.0113898	0.998874	2143.29	2125.32	2224.68	2575.33	2556.32	2834.53
Vwf	Vwf	6.1107	-5.02697	1.99055	-2.52542	0.011556	0.998874	0	0	1.08362	24.9566	5.04603	5.57794
2900026A02Rik	2900026A02Rik	426.605	0.76917	0.305003	2.52185	0.0116741	0.998874	622.692	573.065	417.195	400.265	303.771	242.641
Epb41l4a	Epb41l4a	98.7055	2.15132	0.859247	2.50373	0.0122891	0.998874	58.4083	372.932	52.0139	37.4349	45.4142	26.0304
Ccdc6	Ccdc6	981.048	0.465908	0.186323	2.50054	0.0124003	0.998874	1155.3	1256.45	1002.35	933.953	774.06	764.178
Slco4a1	Slco4a1	85.016	2.40216	0.964587	2.49035	0.0127618	0.998874	74.2479	322.166	32.5087	49.9132	19.1749	12.0855
Pgbd1	Pgbd1	36.9729	2.57328	1.03864	2.47756	0.0132286	0.998874	14.8496	152.297	22.7561	9.59869	12.1105	10.2262
Cd83	Cd83	10887.4	0.535866	0.216361	2.47672	0.0132596	0.998874	11399.5	15359.5	11900.3	10756.3	7567.02	8341.81
Gabrd	Gabrd	6.62617	-3.5869	1.45039	-2.47306	0.0133961	0.998874	1.97994	0	1.08362	10.5586	13.1197	13.0152
Slc2a3	Slc2a3	1644.87	-0.350466	0.141791	-2.47171	0.013447	0.998874	1495.85	1368.72	1473.73	1668.25	1886.2	1976.45
4933430I17Rik	4933430I17Rik	29.8997	3.86076	1.56499	2.46695	0.0136269	0.998874	3.95989	145.463	18.4216	0	5.04603	6.5076
Gm42031	Gm42031	43.0396	3.97525	1.61475	2.46184	0.0138226	0.998874	3.95989	15.6202	223.226	0	7.06444	8.36692
Ky	Ky	171.374	1.86066	0.757526	2.45624	0.0140401	0.998874	69.298	580.875	156.042	86.3882	69.6352	66.0057
Plaa	Plaa	1490.72	-0.332475	0.135708	-2.44993	0.0142882	0.998874	1399.82	1202.75	1356.7	1600.1	1687.39	1697.55
Hivep3	Hivep3	390.589	0.698353	0.285352	2.44734	0.0143917	0.998874	444.497	582.828	422.613	374.349	242.209	277.038
Gm3500	Gm3500	150.904	1.26768	0.519359	2.44086	0.0146524	0.998874	254.423	271.4	113.78	119.984	92.8469	52.9905
Pdlim1	Pdlim1	1310.01	-0.562283	0.23098	-2.43433	0.0149192	0.998874	818.707	1207.63	1147.56	1440.76	1438.12	1807.25
D130043K22Rik	D130043K22Rik	33.0522	3.22267	1.33054	2.42208	0.0154321	0.998874	3.95989	161.083	14.0871	8.63882	4.03682	6.5076
C4a	C4a	26.1087	2.90775	1.20265	2.41777	0.0156157	0.998874	9.89972	114.222	14.0871	9.59869	6.05523	2.78897
Stx19	Stx19	66.5941	2.89255	1.19706	2.41638	0.0156756	0.998874	4.94986	301.665	45.5121	14.398	18.1657	14.8745
Oas1d	Oas1d	4.21782	-5.49643	2.27549	-2.41549	0.0157141	0.998874	0	0	0	5.75921	12.1105	7.43726
Ear1	Ear1	11.8844	-3.14414	1.30213	-2.4146	0.0157523	0.998874	2.96992	0	4.33449	11.5184	17.1565	35.327
Hsdl1	Hsdl1	1106.32	-0.637841	0.264256	-2.41373	0.0157903	0.998874	921.664	616.997	1058.7	1256.47	1247.38	1536.72
Gm40814	Gm40814	218.442	1.86933	0.775272	2.4112	0.0159002	0.998874	96.0273	205.991	727.111	119.984	44.405	117.137
Tmem259	Tmem259	1383.73	0.518556	0.215077	2.41103	0.0159076	0.998874	1344.38	2037.46	1507.32	1160.48	1146.46	1106.29
Npas4	Npas4	206.086	0.968039	0.402229	2.40668	0.0160981	0.998874	261.353	327.047	229.728	196.773	134.224	87.3878
Zbtb2	Zbtb2	760.904	-0.581875	0.241775	-2.40668	0.0160982	0.998874	752.379	461.771	614.414	864.842	939.57	932.446
Sgip1	Sgip1	84.2189	1.87633	0.781407	2.40122	0.0163403	0.998874	37.6189	268.472	91.0243	25.9165	41.3774	40.9049
Pja1	Pja1	1391.6	-0.584902	0.243691	-2.40018	0.016387	0.998874	1287.95	789.795	1262.42	1723.92	1640.97	1644.56
Mcm10	Mcm10	138.985	1.93963	0.810461	2.39324	0.0167001	0.998874	82.1677	506.679	72.6027	71.0303	48.4419	52.9905
Pabpc2	Pabpc2	23.0869	3.35916	1.40992	2.38252	0.0171947	0.998874	15.8395	99.5786	10.8362	5.75921	0	6.5076
E2f1	E2f1	282.077	1.22383	0.514552	2.37843	0.0173865	0.998874	305.901	687.287	191.801	197.733	155.418	154.323
Natd1	Natd1	439.474	-0.634579	0.26715	-2.37536	0.0175317	0.998874	429.648	257.733	345.676	507.771	577.265	518.749
Klhdc8b	Klhdc8b	90.2846	1.05385	0.44442	2.3713	0.0177256	0.998874	90.0874	175.727	99.6933	55.6724	66.6075	53.9201
Egr3	Egr3	198.382	1.03497	0.436476	2.3712	0.0177305	0.998874	183.145	412.958	203.721	154.539	127.16	108.77
LOC115488284	LOC115488284	773.086	0.599896	0.254031	2.36151	0.0182007	0.998874	1119.66	851.299	823.553	758.297	576.256	509.452
Trpc4ap	Trpc4ap	3620.52	-0.243301	0.103083	-2.36024	0.0182633	0.998874	3186.72	3284.14	3477.34	3889.39	3929.85	3955.69
Acad9	Acad9	860.004	0.455652	0.193054	2.36024	0.0182633	0.998874	847.416	1175.42	961.173	725.661	720.573	729.781
Hilpda	Hilpda	2918.15	0.509633	0.216658	2.35225	0.0186604	0.998874	3957.91	3711.74	2614.78	2455.35	2594.67	2174.47
Mob3a	Mob3a	3484.74	-0.326005	0.139016	-2.34509	0.0190225	0.998874	3442.13	3052.77	2782.74	3938.34	3909.66	3782.78
Zfp691	Zfp691	108.796	1.95035	0.8332	2.34079	0.019243	0.998874	55.4384	400.267	62.8501	45.1138	45.4142	43.6939
Gm6710	Gm6710	55.4496	1.52701	0.652533	2.34012	0.0192773	0.998874	36.629	136.676	73.6863	33.5954	24.2209	27.8897
Gnaq	Gnaq	666.01	0.438241	0.187319	2.33955	0.0193072	0.998874	658.331	874.729	766.121	554.804	560.109	581.965
Wdyhv1	Wdyhv1	1207.14	0.558901	0.239034	2.33816	0.0193788	0.998874	1269.14	1862.71	1182.23	922.434	968.837	1037.5
Wbp4	Wbp4	701.631	0.391881	0.167699	2.33681	0.0194489	0.998874	773.168	877.658	737.947	643.112	613.597	564.302
Sfxn1	Sfxn1	592.241	0.501801	0.214744	2.33674	0.0194529	0.998874	631.602	827.869	623.083	537.527	448.087	485.281
Gsap	Gsap	1099.44	0.594379	0.255133	2.32968	0.0198229	0.998874	1157.28	1715.29	1095.54	992.505	870.944	765.108
Gm2897	Gm2897	170.345	0.950349	0.407968	2.32947	0.0198341	0.998874	300.951	178.656	193.968	150.699	79.7272	118.066
Clu	Clu	32.0476	3.98865	1.71354	2.32772	0.0199269	0.998874	0	158.154	22.7561	1.91974	2.01841	7.43726
Polg2	Polg2	548.977	0.537681	0.231055	2.32707	0.0199616	0.998874	529.635	748.792	671.846	497.212	453.133	393.245
Dnase1l3	Dnase1l3	172.586	1.11322	0.47942	2.32202	0.0202319	0.998874	151.466	198.181	358.679	80.629	96.8837	149.675
Gpx7	Gpx7	102.12	1.57107	0.677009	2.3206	0.0203084	0.998874	75.2379	299.712	83.4389	38.3948	55.5063	60.4277
H2ac13	H2ac13	60.3238	1.02445	0.441494	2.32041	0.0203186	0.998874	68.3081	100.555	73.6863	36.475	49.4511	33.4677
Hist1h2bq	Hist1h2bq	42.3957	1.04174	0.449212	2.31903	0.0203933	0.998874	55.4384	50.7655	65.0173	25.9165	30.2762	26.9601
Zp3	Zp3	3.83846	-5.36133	2.31475	-2.31616	0.0205496	0.998874	0	0	0	7.67895	6.05523	9.29657
Kcna6	Kcna6	22.0847	4.423	1.91284	2.31227	0.0207627	0.998874	0	120.08	6.50173	0.959869	4.03682	0.929657
Fabp5	Fabp5	1269.14	0.628453	0.27192	2.31117	0.0208236	0.998874	1233.5	2073.58	1316.6	858.123	1066.73	1066.32
Mzb1	Mzb1	14.6078	-4.75703	2.06247	-2.30648	0.0210841	0.998874	0.989972	0	2.16724	0	22.2025	62.287
Cd200r4	Cd200r4	243.027	1.26417	0.548671	2.30407	0.0212188	0.998874	230.663	618.949	179.881	175.656	107.985	145.027
Fam171b	Fam171b	85.2349	2.34748	1.02062	2.30005	0.0214453	0.998874	62.3682	346.573	18.4216	23.9967	42.3866	17.6635
Gadd45b	Gadd45b	9955.33	0.398611	0.173446	2.29818	0.0215513	0.998874	11258	12611.3	10096.1	9038.13	9402.77	7325.7
Fbxw9	Fbxw9	161.765	1.03611	0.451042	2.29716	0.0216099	0.998874	191.065	318.261	143.038	141.101	88.8101	88.3174
Agl	Agl	123.156	0.917191	0.399932	2.29337	0.0218268	0.998874	125.726	218.682	138.704	101.746	67.6168	86.4581
Slc9a5	Slc9a5	57.4339	1.34735	0.5884	2.28985	0.0220302	0.998874	57.4184	115.199	74.7699	49.9132	22.2025	25.1007
Poglut2	Poglut2	258.55	0.967155	0.422534	2.28894	0.0220828	0.998874	264.322	531.086	230.812	210.211	161.473	153.393
Vmp1	Vmp1	2695.73	0.454395	0.199153	2.28164	0.0225108	0.998874	2454.14	3298.78	3597.63	2421.75	2231.35	2170.75
Gucy2g	Gucy2g	22.9544	2.79896	1.22712	2.28092	0.0225532	0.998874	9.89972	98.6023	11.9198	10.5586	3.02762	3.71863
Ngp	Ngp	3.71003	-5.3117	2.33008	-2.27962	0.0226304	0.998874	0	0	0	7.67895	8.07364	6.5076
Arnt2	Arnt2	309.158	0.875106	0.384108	2.27828	0.0227098	0.998874	265.312	602.353	332.672	210.211	236.154	208.243
Ppip5k2	Ppip5k2	632.302	0.814437	0.357535	2.27792	0.0227311	0.998874	531.615	1199.82	687.017	517.369	447.078	410.909
Sec16b	Sec16b	126.238	2.34167	1.02806	2.27776	0.0227409	0.998874	19.7994	536.943	75.8536	34.5553	48.4419	41.8346
Zfand2a	Zfand2a	1411.68	-0.38216	0.168435	-2.26889	0.0232751	0.998874	1109.76	1244.73	1323.1	1802.63	1510.78	1479.08
Cd200	Cd200	1094.33	0.576278	0.254171	2.26729	0.0233727	0.998874	1364.18	1569.83	995.849	1035.7	843.696	756.741
Fhit	Fhit	35.8842	-1.17079	0.517758	-2.26127	0.0237425	0.998874	23.7593	17.5727	24.9233	40.3145	58.5339	50.2015
Picalm	Picalm	2703.68	0.424064	0.187564	2.26091	0.0237651	0.998874	2928.34	3510.63	2855.34	2623.32	2348.42	1956
Muc3a	Muc3a	176.145	1.11744	0.495158	2.25674	0.0240243	0.998874	118.797	384.647	219.975	114.224	103.948	115.278
Ifit2	Ifit2	379.717	-0.629112	0.278791	-2.25657	0.024035	0.998874	363.32	212.825	318.585	458.817	480.382	444.376
Lamc2	Lamc2	165.901	0.990412	0.439003	2.25605	0.0240676	0.998874	232.643	303.617	125.7	119.984	125.141	88.3174
Krt87	Krt87	16.0594	2.6176	1.16298	2.25076	0.0244006	0.998874	13.8596	62.4807	6.50173	5.75921	4.03682	3.71863
Tmod3	Tmod3	2165.9	-0.371959	0.165351	-2.24951	0.0244803	0.998874	2062.11	1618.64	1984.11	2252.81	2523.01	2554.7
Ly6c1	Ly6c1	1247.06	-1.04788	0.466266	-2.24738	0.0246155	0.998874	424.698	686.311	1328.52	1111.53	1660.14	2271.15
Usp40	Usp40	202.939	0.698607	0.311059	2.2459	0.0247106	0.998874	223.734	318.261	211.306	181.415	145.326	137.589
Dab2ip	Dab2ip	164.536	1.14373	0.509393	2.24528	0.0247503	0.998874	168.295	366.098	145.205	137.261	73.672	96.6844
Hnmt	Hnmt	3.7347	-5.32086	2.37144	-2.24372	0.0248504	0.998874	0	0	0	4.79935	11.1013	6.5076
Pmepa1	Pmepa1	732.945	0.407578	0.181868	2.24106	0.0250224	0.998874	809.797	802.486	895.072	688.226	661.029	541.061
Megf8	Megf8	78.4172	2.15153	0.961739	2.23713	0.0252779	0.998874	23.7593	310.451	49.8466	32.6355	22.2025	31.6083
Traf3	Traf3	2926.89	0.582484	0.260424	2.23667	0.0253077	0.998874	3062.97	4589.4	2877.02	2822.98	2163.74	2045.25
Doc2g	Doc2g	64.4523	2.17465	0.973779	2.23321	0.0255354	0.998874	29.6992	258.709	28.1742	23.9967	19.1749	26.9601
Socs5	Socs5	426.637	0.557843	0.249818	2.233	0.0255492	0.998874	424.698	602.353	497.383	357.071	290.651	387.667
Spata2	Spata2	1055.01	-0.352402	0.157881	-2.23207	0.0256102	0.998874	1050.36	873.753	856.062	1179.68	1197.93	1172.3
Fuom	Fuom	829.783	0.403408	0.181092	2.22764	0.0259044	0.998874	971.162	945.02	918.912	834.126	667.085	642.393
Igsf9b	Igsf9b	394.517	0.464178	0.208423	2.22709	0.0259409	0.998874	431.628	521.323	419.362	346.513	298.725	349.551
Irf2bpl	Irf2bpl	1912.33	-0.488558	0.219395	-2.22685	0.0259574	0.998874	1449.32	1426.32	1899.59	2031.08	1991.16	2676.48
Plvap	Plvap	3.81379	-5.35237	2.41361	-2.21758	0.0265837	0.998874	0	0	0	10.5586	3.02762	9.29657
Ubn2	Ubn2	1134.72	0.751242	0.339172	2.21493	0.0267647	0.998874	897.904	2101.89	1271.09	870.601	836.631	830.184
Cyp2e1	Cyp2e1	33.1229	1.21454	0.549239	2.21132	0.0270137	0.998874	41.5788	61.5044	35.7595	21.1171	20.1841	18.5931
Ahnak	Ahnak	8758.64	0.370428	0.167836	2.20708	0.0273081	0.998874	8242.51	11373.4	10014.8	7836.37	7631.61	7453.06
Galnt3	Galnt3	82.8847	0.96045	0.435173	2.20705	0.0273104	0.998874	135.626	119.104	73.6863	68.1507	51.4695	49.2718
Fam193b	Fam193b	1188.55	0.777461	0.352526	2.2054	0.0274258	0.998874	934.533	2209.28	1359.95	1028.98	796.263	802.294
Clec14a	Clec14a	4.07293	-4.42394	2.00659	-2.20471	0.0274748	0.998874	0.989972	0	0	5.75921	12.1105	5.57794
Crocc	Crocc	158.829	1.63204	0.740365	2.20437	0.0274983	0.998874	101.967	524.252	94.2751	89.2678	59.5431	83.6692
Oas1e	Oas1e	3.57154	-5.25641	2.38637	-2.20268	0.0276174	0.998874	0	0	0	5.75921	10.0921	5.57794
Amt	Amt	23.6233	2.85735	1.29932	2.19911	0.0278702	0.998874	3.95989	105.436	15.1707	3.83948	4.03682	9.29657
Gm39701	Gm39701	224.133	0.694226	0.315773	2.19849	0.027914	0.998874	229.673	344.62	256.818	211.171	146.335	156.182
Slc10a3	Slc10a3	589.312	-0.50644	0.23066	-2.19562	0.0281195	0.998874	604.873	406.124	449.703	650.791	709.471	714.906
Gab3	Gab3	256.734	-0.518874	0.236359	-2.19528	0.0281435	0.998874	232.643	179.632	221.059	300.439	277.531	329.099
Plod2	Plod2	226.897	1.36259	0.620935	2.19442	0.0282051	0.998874	202.944	618.949	158.209	169.897	134.224	77.1616
Zfp595	Zfp595	127.865	1.45691	0.66475	2.19166	0.0284039	0.998874	90.0874	376.837	95.3588	61.4316	74.6812	68.7946
Ccng1	Ccng1	3082.77	-0.647701	0.295938	-2.18864	0.0286232	0.998874	2975.86	1465.37	2765.4	3583.19	3950.03	3756.75
Cdk1	Cdk1	276.44	0.890397	0.407452	2.18528	0.0288683	0.998874	312.831	537.92	226.477	204.452	217.988	158.971
Gm3636	Gm3636	1231.17	0.557452	0.255832	2.17897	0.0293336	0.998874	1861.15	1287.69	1249.42	1203.68	898.193	886.893
2700097O09Rik	2700097O09Rik	245.941	1.04469	0.479485	2.17877	0.0293491	0.998874	243.533	548.658	201.554	123.823	190.74	167.338
Fam227a	Fam227a	25.0656	2.39491	1.09958	2.17802	0.0294049	0.998874	15.8395	98.6023	11.9198	12.4783	5.04603	6.5076
Ttc21a	Ttc21a	13.0452	3.90629	1.79614	2.17483	0.0296429	0.998874	1.97994	70.2908	1.08362	0.959869	3.02762	0.929657
Irf2bp1	Irf2bp1	756.221	-0.440877	0.203208	-2.16959	0.0300383	0.998874	699.91	517.418	707.605	918.595	848.742	845.058
Rps6ka4	Rps6ka4	939.628	-0.321065	0.148002	-2.16933	0.0300577	0.998874	922.654	793.7	789.961	1042.42	1062.69	1026.34
Rpp38	Rpp38	623.298	1.01052	0.466039	2.16831	0.0301351	0.998874	638.532	1408.74	451.87	528.888	349.185	362.566
Htr4	Htr4	33.0908	2.23852	1.03363	2.16569	0.030335	0.998874	17.8195	130.819	15.1707	12.4783	11.1013	11.1559
Avil	Avil	4.46472	-4.55591	2.10489	-2.16444	0.0304303	0.998874	0	0	1.08362	5.75921	17.1565	2.78897
Abhd10	Abhd10	492.615	0.591341	0.273347	2.16333	0.0305155	0.998874	490.036	768.317	517.971	372.429	448.087	358.848
Prdm15	Prdm15	350.793	1.30609	0.605438	2.15726	0.0309856	0.998874	205.914	995.786	296.913	239.007	187.712	179.424
Rps27rt	Rps27rt	1167.6	-0.716365	0.332219	-2.1563	0.0310602	0.998874	1045.41	547.682	1057.62	1157.6	1783.27	1414.01
Catsper2	Catsper2	66.7412	1.83357	0.851317	2.15381	0.0312552	0.998874	31.6791	233.326	47.6794	29.7559	28.2577	29.749
Nlrc5	Nlrc5	4042.37	0.555066	0.257727	2.1537	0.0312636	0.998874	3698.53	6150.44	4582.64	3957.54	2899.45	2965.61
Uggt2	Uggt2	41.1084	2.42153	1.12443	2.15356	0.0312744	0.998874	15.8395	175.727	16.2543	6.71908	18.1657	13.9449
Fdxacb1	Fdxacb1	211.344	1.48504	0.690023	2.15216	0.0313849	0.998874	154.436	663.857	115.948	100.786	114.04	118.996
Ankrd13a	Ankrd13a	2000.5	-0.294004	0.136628	-2.15185	0.0314088	0.998874	1813.63	1779.72	1798.81	1986.93	2226.31	2397.59
Mrpl55	Mrpl55	634.253	0.703169	0.327101	2.1497	0.0315786	0.998874	709.81	1100.25	547.229	406.985	542.952	498.296
Ctdp1	Ctdp1	961.781	-0.40009	0.186133	-2.14948	0.0315963	0.998874	876.125	763.436	848.476	1001.14	1004.16	1277.35
Dennd4a	Dennd4a	4766.63	0.472314	0.220115	2.14576	0.0318918	0.998874	5199.33	6571.21	4849.21	4803.19	3867.27	3309.58
Klf16	Klf16	611.945	-0.528628	0.246983	-2.14034	0.0323272	0.998874	580.124	373.908	549.396	753.497	658.002	756.741
Zfp57	Zfp57	3.77766	-5.33684	2.50086	-2.134	0.0328428	0.998874	0	0	0	2.87961	15.1381	4.64829
Lrriq3	Lrriq3	3.69357	-4.27804	2.00552	-2.13313	0.0329142	0.998874	0.989972	0	0	7.67895	6.05523	7.43726
Ccdc58	Ccdc58	184.928	0.87646	0.411388	2.13049	0.0331311	0.998874	186.115	364.145	167.961	133.422	123.123	134.8
Slc7a10	Slc7a10	144.381	2.10468	0.988027	2.13019	0.0331562	0.998874	17.8195	530.109	154.958	54.7125	34.313	74.3726
Cdkn1c	Cdkn1c	66.559	-1.0088	0.473718	-2.12953	0.0332106	0.998874	29.6992	48.813	54.1811	81.5889	71.6536	113.418
Cercam	Cercam	57.6254	1.87721	0.88407	2.12337	0.0337227	0.998874	43.5588	201.11	27.0906	33.5954	17.1565	23.2414
Ubr5	Ubr5	1326.35	0.331168	0.155993	2.12297	0.0337563	0.998874	1405.76	1513.2	1514.9	1326.54	1084.9	1112.8
Dot1l	Dot1l	1604.4	0.555541	0.261983	2.12052	0.0339619	0.998874	1486.94	2410.39	1831.32	1555.95	1084.9	1256.9
LOC102634078	LOC102634078	147.061	1.36844	0.646382	2.11707	0.0342536	0.998874	96.0273	420.768	119.198	89.2678	70.6444	86.4581
Lamp1	Lamp1	3174.42	-0.425467	0.201062	-2.11609	0.0343368	0.998874	2537.3	2476.77	3115.41	3091.74	3519.1	4306.17
Chrna2	Chrna2	25.3486	2.15646	1.02138	2.11132	0.0347448	0.998874	10.8897	92.7448	20.5888	8.63882	8.07364	11.1559
Cxcl10	Cxcl10	2326.27	0.503041	0.238348	2.11053	0.0348125	0.998874	2506.61	3386.65	2289.69	2000.37	2204.1	1570.19
Igflr1	Igflr1	2164.89	0.434236	0.205755	2.11045	0.0348199	0.998874	2283.87	3046.91	2133.65	1739.28	2041.62	1744.04
2700062C07Rik	2700062C07Rik	319.5	0.522746	0.247716	2.11027	0.0348353	0.998874	351.44	427.602	351.094	214.051	296.706	276.108
BC003965	BC003965	507.518	0.724175	0.343251	2.10975	0.0348795	0.998874	459.347	931.353	506.052	416.583	367.351	364.426
Tecpr2	Tecpr2	98.1867	1.52324	0.722911	2.10709	0.0351102	0.998874	60.3883	299.712	76.9372	41.2744	49.4511	61.3574
Bbs9	Bbs9	285.826	-0.670724	0.318361	-2.1068	0.0351349	0.998874	280.162	156.202	225.393	395.466	300.743	356.988
Plgrkt	Plgrkt	2089.21	0.26351	0.125328	2.10256	0.0355042	0.998874	2126.46	2431.87	2279.94	1893.82	1968.96	1834.21
Wac	Wac	4117.03	-0.231384	0.110121	-2.10117	0.0356258	0.998874	3782.68	3621.93	3958.47	4247.42	4476.83	4614.82
Lrg1	Lrg1	57.2739	3.2094	1.52775	2.10074	0.0356637	0.998874	0.989972	292.878	16.2543	21.1171	4.03682	8.36692
Txnip	Txnip	9434.42	-0.66992	0.319174	-2.09892	0.0358239	0.998874	4870.66	6798.68	10178.5	8902.79	12257.8	13598.1
Nampt	Nampt	1824.32	0.511557	0.244093	2.09574	0.0361048	0.998874	2016.57	2723.77	1692.62	1712.41	1479.49	1321.04
Asprv1	Asprv1	3.35349	-5.16653	2.46528	-2.09572	0.0361072	0.998874	0	0	0	3.83948	6.05523	10.2262
Rabl2	Rabl2	55.749	1.6411	0.783943	2.0934	0.0363137	0.998874	68.3081	161.083	23.8397	24.9566	30.2762	26.0304
Cdk8	Cdk8	512.179	0.683313	0.326449	2.09317	0.0363341	0.998874	483.106	900.112	510.386	432.901	401.664	344.903
Rgs11	Rgs11	248.265	0.560595	0.267852	2.09293	0.0363553	0.998874	251.453	334.857	301.247	193.894	236.154	171.987
Tfrc	Tfrc	869.95	0.345288	0.165028	2.0923	0.036412	0.998874	947.403	1005.55	967.675	865.802	739.747	693.524
Uchl1	Uchl1	3.67618	-4.27223	2.04373	-2.09041	0.0365813	0.998874	0	0.976261	0	4.79935	6.05523	10.2262
H1f8	H1f8	4.40848	-3.57086	1.71005	-2.08816	0.0367837	0.998874	0.989972	0	1.08362	5.75921	12.1105	6.5076
Tmem95	Tmem95	9.39979	2.88204	1.38421	2.08208	0.037335	0.998874	6.9298	35.1454	7.58536	4.79935	1.00921	0.929657
Dok4	Dok4	130.648	0.749637	0.360236	2.08096	0.0374375	0.998874	160.375	211.849	119.198	107.505	93.8561	91.1064
Gspt2	Gspt2	44.4162	1.76742	0.850208	2.0788	0.0376353	0.998874	55.4384	128.866	21.6724	31.6757	12.1105	16.7338
Il18rap	Il18rap	1395.28	0.640048	0.30794	2.07848	0.0376651	0.998874	1817.59	2064.79	1216.91	1444.6	909.294	918.501
Marf1	Marf1	1565.56	1.20017	0.577447	2.07841	0.0376712	0.998874	1037.49	4460.53	1046.78	1193.12	798.281	857.144
Jchain	Jchain	177.702	2.78808	1.34145	2.07841	0.0376721	0.998874	5.93983	866.919	58.5156	10.5586	43.3958	80.8802
Ms4a4b	Ms4a4b	10093.1	-0.554234	0.2667	-2.07811	0.0376989	0.998874	7766.33	6861.16	9906.47	8451.65	13462.8	14110.3
Spats2l	Spats2l	9.1094	-2.98922	1.43958	-2.07646	0.0378518	0.998874	3.95989	0	2.16724	7.67895	11.1013	29.749
Bcl2l10	Bcl2l10	3.20358	-5.10039	2.45937	-2.07386	0.0380925	0.998874	0	0	0	4.79935	6.05523	8.36692
Cacna1d	Cacna1d	73.9682	1.15692	0.557924	2.07362	0.0381144	0.998874	59.3983	158.154	88.857	35.5152	42.3866	59.4981
Gm40595	Gm40595	13.9775	2.50255	1.20989	2.06841	0.0386014	0.998874	5.93983	16.5964	48.763	7.67895	3.02762	1.85931
Ctdsp1	Ctdsp1	2905.25	-0.338647	0.163769	-2.06784	0.0386554	0.998874	2804.59	2231.73	2661.38	2954.48	3258.72	3520.61
Adgrg1	Adgrg1	55.7796	0.847967	0.410399	2.0662	0.0388093	0.998874	62.3682	68.3382	84.5225	36.475	38.3498	44.6235
Dhx8	Dhx8	892.91	-0.255953	0.1239	-2.06579	0.0388479	0.998874	803.857	822.988	814.884	993.465	963.791	958.477
Nemp2	Nemp2	545.076	0.629061	0.304548	2.06556	0.0388702	0.998874	561.314	907.922	516.888	458.817	365.332	460.18
Cacna1a	Cacna1a	137.474	1.26035	0.610565	2.06423	0.0389958	0.998874	83.1576	362.193	136.536	78.7093	78.718	85.5285
Tnfrsf19	Tnfrsf19	3.54601	-4.20983	2.04093	-2.0627	0.0391412	0.998874	0	0	1.08362	8.63882	5.04603	6.5076
Ccdc120	Ccdc120	22.3613	3.29911	1.59998	2.06197	0.0392102	0.998874	7.91977	107.389	6.50173	8.63882	0	3.71863
Fhl3	Fhl3	70.5286	1.62411	0.787679	2.06189	0.0392183	0.998874	39.5989	223.564	56.3484	40.3145	25.2301	38.1159
Dop1b	Dop1b	625.951	0.541354	0.262733	2.06047	0.0393538	0.998874	558.344	904.994	762.87	531.767	439.004	558.724
Vat1	Vat1	369.384	-0.425321	0.206452	-2.06014	0.0393849	0.998874	315.801	319.237	311	373.389	409.737	487.14
Prkcg	Prkcg	57.8869	2.28973	1.11146	2.06011	0.0393876	0.998874	13.8596	243.089	31.425	16.3178	10.0921	32.538
Mapkbp1	Mapkbp1	268.168	0.595479	0.289066	2.06001	0.0393976	0.998874	321.741	378.789	267.655	256.285	172.574	211.962
Pola1	Pola1	335.837	0.474749	0.230784	2.05712	0.0396748	0.998874	317.781	442.246	411.776	287.001	286.614	269.601
Snx32	Snx32	162.146	1.4533	0.706896	2.05589	0.0397931	0.998874	112.857	497.893	101.86	110.385	61.5615	88.3174
Prr18	Prr18	17.7688	2.56171	1.24789	2.05284	0.0400884	0.998874	3.95989	74.1958	13.0035	5.75921	5.04603	4.64829
Eif2ak1	Eif2ak1	1091.63	-0.361575	0.176158	-2.05256	0.0401155	0.998874	1081.05	859.109	926.497	1115.37	1239.3	1328.48
Abhd8	Abhd8	1765.65	-0.398752	0.194362	-2.05159	0.0402095	0.998874	1491.89	1375.55	1702.37	1658.65	2155.66	2209.8
Ints1	Ints1	695.602	0.535849	0.261483	2.04926	0.0404363	0.998874	594.973	1031.91	843.058	560.564	573.229	569.88
AW146154	AW146154	140.199	1.49171	0.728522	2.04758	0.0406008	0.998874	105.927	435.412	79.1044	58.552	99.9113	62.287
Auh	Auh	594.175	0.401261	0.196057	2.04665	0.0406922	0.998874	633.582	784.914	610.079	478.015	549.008	509.452
Shfl	Shfl	732.168	0.615121	0.300644	2.04601	0.0407554	0.998874	729.609	1168.58	759.619	679.587	442.032	613.574
Gm3667	Gm3667	128.873	1.16563	0.569713	2.046	0.0407565	0.998874	149.486	289.949	95.3588	114.224	54.4971	69.7243
Osbpl9	Osbpl9	1855.14	-0.413973	0.202751	-2.04178	0.0411737	0.998874	1774.03	1239.85	1758.72	2000.37	2188.97	2168.89
Sp100	Sp100	5064.65	-0.309837	0.15187	-2.04015	0.0413351	0.998874	4365.78	4286.76	4916.39	4907.81	5926.05	5985.13
Abca2	Abca2	1386.21	0.414957	0.203439	2.03971	0.0413788	0.998874	1382.99	1797.3	1572.34	1400.45	1072.79	1091.42
Tmem181a	Tmem181a	803.015	0.688108	0.337363	2.03966	0.0413839	0.998874	606.853	1404.84	961.173	632.554	606.532	606.137
Fam98b	Fam98b	586.478	0.640309	0.314315	2.03716	0.0416341	0.998874	594.973	1015.31	533.142	490.493	447.078	437.869
Isca2	Isca2	838.983	0.900672	0.442202	2.03679	0.0416711	0.998874	678.131	1899.8	700.02	587.44	565.155	603.348
Il15ra	Il15ra	523.745	1.14842	0.564678	2.03377	0.0419751	0.998874	387.079	1427.29	351.094	343.633	321.936	311.435
Dmrta2	Dmrta2	19.4566	2.69703	1.327	2.03242	0.0421107	0.998874	8.90975	87.8635	4.33449	3.83948	8.07364	3.71863
Furin	Furin	3499.48	0.491548	0.241962	2.03151	0.0422031	0.998874	3520.34	5349.91	3399.32	3227.08	2929.72	2570.5
Dnajb13	Dnajb13	270.798	0.434714	0.214384	2.02773	0.0425879	0.998874	345.5	307.522	280.658	232.288	242.209	216.61
Dtymk	Dtymk	609.671	0.345033	0.170251	2.02662	0.0427018	0.998874	633.582	749.768	663.177	565.363	545.98	500.156
Hba-a2	Hba-a2	82.7586	-2.79953	1.38273	-2.02464	0.0429048	0.998874	3.95989	0	58.5156	86.3882	224.044	123.644
Zfp668	Zfp668	600.994	-0.33601	0.165977	-2.02444	0.0429253	0.998874	580.124	476.415	537.477	669.989	678.186	663.775
Naa80	Naa80	374.918	0.345954	0.17091	2.02418	0.0429515	0.998874	397.969	437.365	423.696	331.155	320.927	338.395
Ahr	Ahr	1512.01	0.388215	0.192315	2.01864	0.0435245	0.998874	1389.92	1929.09	1823.74	1402.37	1275.64	1251.32
Rapsn	Rapsn	501.717	0.518673	0.257161	2.01692	0.0437042	0.998874	583.093	712.67	476.794	352.272	477.354	408.12
Ghrl	Ghrl	11.1799	4.43843	2.20407	2.01374	0.0440366	0.998874	0	57.5994	6.50173	0.959869	2.01841	0
Pdzk1ip1	Pdzk1ip1	142.028	1.31409	0.65306	2.0122	0.044199	0.998874	103.947	405.148	98.6096	90.2277	69.6352	84.5988
LOC108167440	LOC108167440	11654.2	0.436803	0.217111	2.01189	0.044232	0.998874	11590.6	14644.9	13979.8	11658.6	10406.9	7644.57
Pcbp2	Pcbp2	14512	-0.191774	0.095329	-2.01171	0.0442504	0.998874	14093.2	13051.6	13501.9	15218.7	15329.8	15876.7
Trp53bp1	Trp53bp1	613.264	0.560445	0.27891	2.00941	0.0444936	0.998874	555.374	945.996	691.351	558.644	429.921	498.296
Fam53c	Fam53c	886.905	-0.300881	0.149782	-2.00879	0.0445592	0.998874	825.637	723.409	835.473	939.712	970.855	1026.34
Gmfb	Gmfb	1466.61	0.281874	0.14038	2.00793	0.0446507	0.998874	1455.26	1645.98	1727.29	1370.69	1287.75	1312.68
Rep15	Rep15	12.7007	3.91806	1.95259	2.00659	0.0447931	0.998874	0.989972	68.3382	2.16724	1.91974	0	2.78897
Trem1	Trem1	11.5427	-2.50122	1.24689	-2.00597	0.044859	0.998874	3.95989	0	6.50173	18.2375	19.1749	21.3821
Lrrc39	Lrrc39	39.9936	1.63748	0.816693	2.00502	0.0449611	0.998874	27.7192	118.128	35.7595	14.398	15.1381	28.8194
Ccdc14	Ccdc14	34.794	-1.17618	0.586807	-2.00438	0.0450294	0.998874	29.6992	12.6914	21.6724	55.6724	44.405	44.6235
Tmem151b	Tmem151b	30.6241	2.78792	1.39213	2.00262	0.0452177	0.998874	11.8797	146.439	2.16724	4.79935	10.0921	8.36692
Col6a1	Col6a1	8.65391	-2.62253	1.31115	-2.00017	0.0454818	0.998874	2.96992	0	4.33449	13.4382	18.1657	13.0152
0610040J01Rik	0610040J01Rik	3.84717	-4.33376	2.16736	-1.99956	0.0455482	0.998874	0	0	1.08362	1.91974	7.06444	13.0152
Amdhd1	Amdhd1	26.0402	1.50448	0.752448	1.99945	0.04556	0.998874	29.6992	57.5994	28.1742	6.71908	19.1749	14.8745
Cast	Cast	4289.43	-0.284704	0.142518	-1.99767	0.0457524	0.998874	3985.63	3383.72	4233.71	4598.73	4791.71	4743.11
Akip1	Akip1	313.97	0.398271	0.199457	1.99678	0.0458492	0.998874	332.631	400.267	338.09	272.603	272.485	267.741
Far2	Far2	200.15	1.36571	0.684411	1.99545	0.0459942	0.998874	90.0874	588.685	186.383	123.823	93.8561	118.066
Hnrnph1	Hnrnph1	2860.39	0.578632	0.290014	1.99519	0.0460225	0.998874	2207.64	4554.26	3517.44	2445.75	2194.01	2243.26
Hbb-bs	Hbb-bs	84.2633	-2.74761	1.37765	-1.99442	0.046106	0.998874	4.94986	0	60.6828	72.9501	233.126	133.871
Ccdc47	Ccdc47	943.722	-0.363516	0.182474	-1.99215	0.0463544	0.998874	889.985	688.264	898.323	1020.34	1100.03	1065.39
H1f0	H1f0	2667.22	0.397685	0.199931	1.98911	0.0466895	0.998874	3280.77	3384.7	2431.65	2367.04	2495.76	2043.39
Alkbh6	Alkbh6	1057.73	0.329214	0.165541	1.98871	0.0467327	0.998874	1066.2	1321.86	1145.39	959.869	981.957	871.089
Eno2	Eno2	170.594	1.3988	0.703999	1.98694	0.0469294	0.998874	133.646	517.418	91.0243	114.224	69.6352	97.614
Mgp	Mgp	28.9371	-2.47765	1.24827	-1.98487	0.0471594	0.998874	5.93983	0	20.5888	35.5152	47.4326	64.1464
Smco4	Smco4	1301.06	0.43842	0.220922	1.9845	0.0471999	0.998874	1580.99	1746.53	1163.81	1032.82	1225.18	1057.02
Nipa1	Nipa1	35.6263	2.04429	1.03024	1.98428	0.0472247	0.998874	14.8496	137.653	19.5052	13.4382	17.1565	11.1559
Axl	Axl	1666.07	0.431256	0.217382	1.98386	0.0472714	0.998874	1555.25	2279.57	1905.01	1558.83	1225.18	1472.58
Strn3	Strn3	760.073	0.886499	0.447209	1.98229	0.0474467	0.998874	563.294	1672.33	723.86	645.032	451.115	504.804
Mllt1	Mllt1	804.581	-0.406499	0.205215	-1.98085	0.0476085	0.998874	795.937	558.421	721.692	966.588	895.165	889.682
Gmpr	Gmpr	27.0507	3.00992	1.52045	1.97962	0.0477464	0.998874	2.96992	132.771	8.66898	4.79935	1.00921	12.0855
Galnt10	Galnt10	802.762	-0.439069	0.221909	-1.9786	0.0478608	0.998874	582.103	690.216	772.623	834.126	838.65	1098.85
Card19	Card19	1001.71	0.370725	0.187461	1.97762	0.0479719	0.998874	1048.38	1331.62	1008.85	820.688	919.386	881.315
Sp2	Sp2	1540.39	-0.266445	0.134856	-1.97577	0.0481803	0.998874	1392.89	1494.65	1307.93	1648.1	1614.73	1784.01
Ostm1	Ostm1	840.04	-0.361163	0.183069	-1.97282	0.0485161	0.998874	833.556	651.166	721.692	908.996	890.119	1034.71
Ap1g1	Ap1g1	933.538	0.844812	0.428738	1.97046	0.0487854	0.998874	756.339	2047.22	794.295	731.42	615.615	656.338
Esr1	Esr1	72.6756	1.72543	0.87589	1.96992	0.0488476	0.998874	32.6691	247.97	54.1811	37.4349	19.1749	44.6235
Poldip3	Poldip3	3181.03	-0.306046	0.155399	-1.96942	0.0489053	0.998874	3218.4	2532.42	2783.83	3281.79	3606.9	3662.85
H2bc8	H2bc8	57.176	0.764061	0.388046	1.969	0.0489534	0.998874	66.3281	78.1008	71.5191	46.0737	37.3406	43.6939
Arhgap21	Arhgap21	365.923	0.439398	0.223304	1.96771	0.049101	0.998874	359.36	497.893	406.358	320.596	301.752	309.576
Plekhn1	Plekhn1	124.014	1.13652	0.577948	1.96647	0.0492446	0.998874	76.2278	269.448	165.794	103.666	55.5063	73.4429
Adam11	Adam11	18.3572	2.97684	1.51419	1.96596	0.0493036	0.998874	8.90975	79.0771	9.7526	0	4.03682	8.36692
Xlr3a	Xlr3a	8.41897	-2.37448	1.20848	-1.96485	0.0494318	0.998874	3.95989	0.976261	3.25087	24.9566	8.07364	9.29657
Pln	Pln	118.049	1.21677	0.619312	1.96472	0.0494468	0.998874	80.1877	295.807	119.198	98.8665	57.5247	56.7091
Fam120a	Fam120a	1886.23	0.691309	0.351993	1.96399	0.0495318	0.998874	1525.55	3568.23	1895.26	1624.1	1260.5	1443.76
Pkia	Pkia	10.9452	4.45004	2.26883	1.96138	0.0498346	0.998874	0	59.5519	3.25087	0	1.00921	1.85931
Cnp	Cnp	3382.74	-0.443891	0.226346	-1.96112	0.0498652	0.998874	3229.29	2220.02	3150.09	3240.52	4215.45	4241.1
Nfkb1	Nfkb1	5402.95	0.269577	0.137486	1.96076	0.0499068	0.998874	6375.42	5409.46	5933.92	5255.28	4908.77	4534.87
Gm46735	Gm46735	23.4492	2.74049	1.39779	1.96059	0.0499274	0.998874	16.8295	104.46	1.08362	5.75921	6.05523	6.5076
Dtx3l	Dtx3l	2151.23	-0.467211	0.238548	-1.95856	0.0501641	0.998874	2117.55	1283.78	2016.62	2415.03	2504.85	2569.57
Rpl39l	Rpl39l	23.151	-1.85156	0.945371	-1.95855	0.050165	0.998874	5.93983	5.85756	18.4216	15.3579	63.5799	29.749
Scrt1	Scrt1	100.29	0.906591	0.463045	1.95789	0.0502431	0.998874	128.696	184.513	79.1044	82.5487	64.5891	62.287
Ifi213	Ifi213	1373.82	-0.323521	0.165266	-1.95758	0.0502791	0.998874	1225.59	1143.2	1292.76	1351.5	1512.8	1717.08
Pacs2	Pacs2	508.183	0.380271	0.194282	1.95731	0.0503107	0.998874	508.846	644.332	571.069	403.145	465.244	456.462
Gm42102	Gm42102	3871.58	1.18389	0.605332	1.95576	0.050493	0.998874	2198.73	3417.89	10513.3	3214.6	1119.21	2765.73
Ift46	Ift46	417.239	0.385272	0.197313	1.95259	0.0508683	0.998874	460.337	537.92	419.362	356.111	376.434	353.27
Lgmn	Lgmn	717.021	-0.922824	0.472856	-1.9516	0.0509859	0.998874	330.651	452.985	702.187	460.737	964.8	1390.77
Gm3448	Gm3448	3.62052	-4.23956	2.17771	-1.9468	0.051559	0.998874	0	0	1.08362	7.67895	11.1013	1.85931
Pctp	Pctp	153.43	0.567701	0.291749	1.94585	0.0516727	0.998874	173.245	202.086	174.463	119.024	103.948	147.816
Eno3	Eno3	1013.35	0.795681	0.408986	1.9455	0.0517153	0.998874	889.985	2082.36	885.319	935.872	647.91	638.675
Adck5	Adck5	839.776	0.633141	0.325441	1.94549	0.0517166	0.998874	731.589	1460.49	871.232	759.256	649.928	566.161
Rragc	Rragc	1145.68	-0.545267	0.280433	-1.94437	0.0518503	0.998874	1071.15	609.187	1115.05	1368.77	1391.69	1318.25
Arhgap39	Arhgap39	529.32	0.74049	0.380853	1.94429	0.0518603	0.998874	457.367	1022.14	507.135	454.978	387.535	346.762
Ankrd37	Ankrd37	117.354	0.555967	0.286384	1.94133	0.0522177	0.998874	146.516	143.51	128.951	103.666	96.8837	84.5988
Oog3	Oog3	2.93347	-4.97223	2.56308	-1.93994	0.052387	0.998874	0	0	0	4.79935	9.08285	3.71863
Nnt	Nnt	479.936	0.74062	0.38218	1.93788	0.0526378	0.998874	368.27	910.851	522.306	339.794	345.148	393.245
Ncdn	Ncdn	691.719	-0.440721	0.227467	-1.93752	0.0526822	0.998874	629.622	462.748	668.595	834.126	706.444	848.777
Il17a	Il17a	164.062	1.85755	0.959586	1.93578	0.0528946	0.998874	32.6691	593.566	145.205	28.7961	106.976	77.1616
Samd9l	Samd9l	972.229	0.548771	0.283502	1.93569	0.0529057	0.998874	891.965	1555.18	1017.52	899.397	784.152	685.157
Sgce	Sgce	6.41146	-3.03628	1.56876	-1.93547	0.0529327	0.998874	0.989972	0	3.25087	11.5184	5.04603	17.6635
Gm46911	Gm46911	283.104	0.956935	0.494623	1.93468	0.0530299	0.998874	150.476	504.727	465.958	185.255	175.602	216.61
Gprc5b	Gprc5b	15.0714	-2.49416	1.28919	-1.93468	0.0530302	0.998874	3.95989	0	9.7526	16.3178	23.2117	37.1863
Fam102a	Fam102a	3307.02	-0.29516	0.152644	-1.93365	0.0531556	0.998874	3333.24	2747.2	2829.34	3772.29	3324.32	3835.77
Ndrg3	Ndrg3	2055.95	-0.42754	0.221631	-1.92906	0.0537228	0.998874	1978.95	1413.63	1868.16	1951.41	2444.3	2679.27
Prpf4	Prpf4	841.425	-0.351224	0.182093	-1.92882	0.0537538	0.998874	786.038	618.949	813.8	966.588	933.515	929.657
Hectd2	Hectd2	107.08	1.11701	0.579209	1.92851	0.0537913	0.998874	68.3081	248.946	122.449	80.629	63.5799	58.5684
Gabbr1	Gabbr1	1100.66	0.785989	0.407615	1.92826	0.0538224	0.998874	855.336	2306.9	1017.52	903.237	743.784	777.193
Rabggtb	Rabggtb	2104.45	0.411008	0.213202	1.92779	0.0538817	0.998874	2257.14	2904.38	2044.8	1998.45	1874.09	1547.88
Arglu1	Arglu1	1377.89	0.769225	0.399073	1.92753	0.0539135	0.998874	1011.75	2813.58	1384.87	1163.36	920.395	973.351
Ncmap	Ncmap	1266.8	0.503147	0.261114	1.92693	0.0539885	0.998874	1221.63	1971.07	1263.5	1044.34	1169.67	930.587
Gm5431	Gm5431	53.2639	-1.10468	0.573323	-1.9268	0.054005	0.998874	42.5688	15.6202	43.3449	80.629	68.626	68.7946
Ctdsp2	Ctdsp2	3084.65	-0.328865	0.170791	-1.92554	0.0541617	0.998874	2689.75	2464.08	3050.4	3128.21	3271.84	3903.63
Capn2	Capn2	2650.91	-0.308914	0.160497	-1.92474	0.054262	0.998874	2472.95	2216.11	2415.39	2564.77	3315.24	2920.98
Btg3	Btg3	2171.44	0.371567	0.193206	1.92316	0.0544598	0.998874	2131.41	2992.24	2224.68	1887.1	1971.99	1821.2
Fgd1	Fgd1	69.6851	1.95473	1.01676	1.92251	0.0545421	0.998874	44.5487	270.424	17.338	30.7158	38.3498	16.7338
Usp12	Usp12	619.921	-0.302405	0.15741	-1.92113	0.0547152	0.998874	533.595	523.276	608.996	693.025	679.195	681.439
Fndc7	Fndc7	66.8022	-0.823404	0.429204	-1.91845	0.0550544	0.998874	46.5287	41.9792	56.3484	81.5889	65.5983	108.77
Fkbp7	Fkbp7	47.8644	1.57539	0.821987	1.91656	0.0552934	0.998874	27.7192	149.368	37.9268	29.7559	19.1749	23.2414
Bag5	Bag5	529.349	-0.800646	0.417818	-1.91625	0.0553328	0.998874	511.815	179.632	467.041	643.112	713.508	660.986
Sirpa	Sirpa	217.026	-1.278	0.666963	-1.91615	0.0553465	0.998874	68.3081	88.8397	223.226	124.783	286.614	510.382
Vash1	Vash1	85.3042	1.34219	0.700834	1.91513	0.0554757	0.998874	97.0172	205.015	65.0173	81.5889	23.2117	39.9753
Mkrn2	Mkrn2	1357.2	0.362	0.189041	1.91493	0.0555018	0.998874	1651.27	1554.21	1374.03	1375.49	1164.62	1023.55
Slc1a4	Slc1a4	86.0716	1.11132	0.580447	1.91459	0.0555451	0.998874	126.716	169.869	56.3484	73.9099	51.4695	38.1159
Dtx3	Dtx3	3449.69	0.564479	0.294894	1.91418	0.0555972	0.998874	3694.57	5530.52	3123	3542.88	2392.83	2414.32
Parg	Parg	937.086	-0.239615	0.125231	-1.91338	0.0556997	0.998874	876.125	848.37	853.894	1042.42	980.947	1020.76
LOC100861615	LOC100861615	135.698	0.815861	0.42655	1.9127	0.0557867	0.998874	182.155	217.706	119.198	117.104	112.022	66.0057
Zdhhc7	Zdhhc7	1122.59	-0.405818	0.212297	-1.91156	0.0559326	0.998874	1132.53	752.697	1012.1	1315.98	1286.74	1235.51
Hacd3	Hacd3	3460.16	0.52425	0.274543	1.90954	0.0561928	0.998874	4337.07	5001.38	2907.36	3495.84	2607.79	2411.53
Rnase6	Rnase6	19.1988	-2.64421	1.38633	-1.90734	0.056476	0.998874	2.96992	0	13.0035	11.5184	39.359	48.3422
Kctd18	Kctd18	581.352	0.751214	0.394037	1.90646	0.056591	0.998874	466.277	1163.7	558.065	415.623	428.912	455.532
Dnajb14	Dnajb14	840.017	0.430178	0.225842	1.90477	0.0568096	0.998874	869.195	1118.79	904.825	834.126	725.619	587.543
Hpn	Hpn	83.4429	1.15132	0.604529	1.90448	0.056847	0.998874	75.2379	205.991	63.9337	58.552	50.4603	46.4829
Maf	Maf	2390.26	0.560446	0.294361	1.90394	0.0569183	0.998874	2005.68	3756.65	2783.83	1819.91	2362.55	1612.96
6430548M08Rik	6430548M08Rik	11.8083	-2.52662	1.32716	-1.90377	0.0569399	0.998874	2.96992	0	7.58536	14.398	16.1473	29.749
Tceal3	Tceal3	87.9851	1.98242	1.04197	1.90258	0.0570952	0.998874	38.6089	363.169	19.5052	38.3948	28.2577	39.9753
Med14	Med14	1252.41	0.537564	0.282705	1.9015	0.0572361	0.998874	1296.86	2030.62	1121.55	1150.88	971.865	942.672
9930111J21Rik2	9930111J21Rik2	240.071	-0.43019	0.226258	-1.90132	0.0572595	0.998874	220.764	180.608	212.39	264.924	262.393	299.35
Tle6	Tle6	7.52771	-2.63699	1.38719	-1.90096	0.0573076	0.998874	1.97994	0	4.33449	12.4783	16.1473	10.2262
Hemk1	Hemk1	650.177	0.830176	0.437024	1.89961	0.0574841	0.998874	618.732	1340.41	537.477	622.955	431.94	349.551
Mpeg1	Mpeg1	306.17	-1.09495	0.576549	-1.89915	0.0575447	0.998874	128.696	167.917	289.327	174.696	375.424	700.962
Msn	Msn	17486.6	-0.286767	0.151044	-1.89857	0.0576217	0.998874	16652.3	13717.4	16893.7	17632.8	19551.3	20472
Yy2	Yy2	124.716	1.44051	0.758809	1.89838	0.0576461	0.998874	79.1977	399.291	68.2682	70.0704	75.6904	55.7794
Smad4	Smad4	1307.82	0.701646	0.369711	1.89782	0.0577195	0.998874	973.142	2521.68	1364.28	985.786	949.662	1052.37
Slc39a1	Slc39a1	689.181	0.696516	0.367266	1.89649	0.0578953	0.998874	681.101	1288.66	587.323	594.159	427.903	555.935
Nudt1	Nudt1	224.629	0.863226	0.455502	1.89511	0.0580781	0.998874	218.784	467.629	183.132	135.342	186.703	156.182
Tceanc	Tceanc	127.457	0.91359	0.482249	1.89444	0.0581671	0.998874	101.967	267.495	130.035	87.3481	86.7917	91.1064
Rnf24	Rnf24	73.855	1.2574	0.663933	1.89387	0.0582422	0.998874	60.3883	191.347	60.6828	57.5921	31.2854	41.8346
Aldh3b1	Aldh3b1	78.3138	2.21554	1.17013	1.89342	0.0583023	0.998874	12.8696	345.596	28.1742	14.398	24.2209	44.6235
Pik3r6	Pik3r6	9.89527	-2.43771	1.2878	-1.89293	0.0583673	0.998874	4.94986	0	4.33449	12.4783	17.1565	20.4525
Hnrnpa0	Hnrnpa0	1605.55	0.534735	0.282534	1.89264	0.0584063	0.998874	1344.38	2614.43	1740.3	1268.95	1355.36	1309.89
Adgre5	Adgre5	8967.75	-0.224649	0.118745	-1.89186	0.0585098	0.998874	7917.79	8600.86	8294.04	8931.58	10298.9	9763.26
Car2	Car2	289.397	0.784834	0.415087	1.89077	0.0586552	0.998874	532.605	362.193	203.721	227.489	229.09	181.283
Izumo4	Izumo4	778.277	0.487504	0.2579	1.89028	0.0587202	0.998874	825.637	1180.3	719.525	696.865	586.348	660.986
Ankrd28	Ankrd28	382.706	0.627109	0.331796	1.89004	0.0587523	0.998874	353.42	659.952	380.351	323.476	269.458	309.576
Slfn9	Slfn9	428.633	0.594944	0.314842	1.88966	0.0588031	0.998874	410.838	433.46	703.271	405.065	306.798	312.365
Ktn1	Ktn1	810.956	0.375183	0.198729	1.88792	0.059037	0.998874	775.148	1063.15	909.159	761.176	658.002	699.102
Begain	Begain	31.7588	2.17583	1.15256	1.88783	0.0590493	0.998874	4.94986	123.985	27.0906	13.4382	8.07364	13.0152
Pspc1	Pspc1	592.57	0.456644	0.241893	1.8878	0.0590535	0.998874	552.404	865.943	638.254	500.092	510.658	488.07
Hp	Hp	16.3736	-2.50447	1.32674	-1.88769	0.0590673	0.998874	3.95989	0	10.8362	12.4783	39.359	31.6083
Psme4	Psme4	619.186	0.584526	0.309817	1.88668	0.0592034	0.998874	530.625	1024.1	674.013	558.644	459.188	468.547
Rassf5	Rassf5	5009.39	-0.229286	0.121588	-1.88576	0.0593275	0.998874	4484.57	4437.1	4915.31	5256.24	5173.19	5789.91
Rps6kb2	Rps6kb2	586.487	0.504358	0.267499	1.88546	0.0593679	0.998874	592.003	914.756	556.982	478.975	484.419	491.789
Kansl1l	Kansl1l	393.55	0.35549	0.188652	1.88437	0.0595153	0.998874	400.939	472.51	451.87	361.871	355.24	318.872
Gpr146	Gpr146	676.274	-0.568732	0.301835	-1.88424	0.0595319	0.998874	404.898	536.943	692.435	621.035	845.714	956.617
Zfp275	Zfp275	263.343	0.54439	0.288959	1.88397	0.0595694	0.998874	241.553	382.694	313.167	219.81	186.703	236.133
Zp2	Zp2	2.73372	-4.87131	2.58598	-1.88374	0.0596001	0.998874	0	0	0	3.83948	6.05523	6.5076
Gm13288	Gm13288	8.81826	1.99521	1.05966	1.88288	0.0597169	0.998874	7.91977	22.454	11.9198	4.79935	3.02762	2.78897
Gm20498	Gm20498	67.4081	1.10778	0.58836	1.88283	0.0597234	0.998874	65.3381	152.297	58.5156	38.3948	55.5063	34.3973
Ralgapb	Ralgapb	941.889	0.389611	0.207113	1.88115	0.0599518	0.998874	863.255	1272.07	1069.54	822.608	822.502	801.365
Jak2	Jak2	7900.22	0.551067	0.292955	1.88107	0.059963	0.998874	6941.68	13620.8	7610.28	6824.67	6197.53	6206.39
Kcnh6	Kcnh6	29996.9	-0.358574	0.190694	-1.88036	0.0600588	0.998874	25073	27119.5	26672.3	31692	28066	41358.6
Pdss1	Pdss1	162.119	1.41718	0.753877	1.87986	0.0601275	0.998874	98.0072	526.204	83.4389	88.308	95.8745	80.8802
Ptges	Ptges	197.248	0.596017	0.317209	1.87894	0.0602528	0.998874	209.874	310.451	191.801	172.776	155.418	143.167
Bicdl2	Bicdl2	19.9905	2.07885	1.10667	1.87846	0.0603177	0.998874	9.89972	75.1721	11.9198	7.67895	5.04603	10.2262
Tank	Tank	3365.35	0.414631	0.220801	1.87785	0.060402	0.998874	3874.75	4654.81	3007.05	3197.32	2903.48	2554.7
Zfp12	Zfp12	409.049	-0.532239	0.283745	-1.87576	0.0606876	0.998874	405.888	251.875	345.676	560.564	408.728	481.562
Fiz1	Fiz1	596.483	-0.333643	0.177953	-1.8749	0.0608071	0.998874	547.454	470.558	565.651	611.437	678.186	705.61
Retreg3	Retreg3	1676.62	-0.390275	0.208165	-1.87483	0.060816	0.998874	1479.02	1160.77	1714.29	1964.85	1719.69	2021.07
Prox1	Prox1	79.3536	1.12687	0.601343	1.87393	0.06094	0.998874	68.3081	194.276	63.9337	46.0737	51.4695	52.0608
Fbxo5	Fbxo5	238.177	0.622231	0.332276	1.87263	0.0611189	0.998874	227.694	392.457	245.982	204.452	195.786	162.69
Pbx4	Pbx4	125.698	0.572645	0.305987	1.87147	0.0612803	0.998874	127.706	173.774	149.54	105.586	88.8101	108.77
Pigw	Pigw	66.899	1.90542	1.01822	1.87133	0.061299	0.998874	29.6992	266.519	20.5888	32.6355	22.2025	29.749
Pot1b	Pot1b	598.507	0.888339	0.474848	1.87079	0.0613749	0.998874	390.049	1344.31	597.076	487.614	370.378	401.612
Trnp1	Trnp1	3.03589	-5.02294	2.68523	-1.87058	0.0614031	0.998874	0	0	0	12.4783	2.01841	3.71863
Tmem131	Tmem131	715.187	0.511607	0.273643	1.86962	0.0615371	0.998874	610.813	1066.08	845.225	619.116	517.722	632.167
Gad2	Gad2	37.5869	1.87605	1.00405	1.86848	0.0616955	0.998874	14.8496	139.605	22.7561	20.1573	15.1381	13.0152
Nrbp2	Nrbp2	177.344	0.821736	0.439871	1.86813	0.0617442	0.998874	192.055	326.071	161.46	156.459	85.7824	142.238
Lmo4	Lmo4	281.523	-0.410012	0.21956	-1.86743	0.0618422	0.998874	239.573	242.113	243.815	333.075	274.504	356.059
Ccdc102a	Ccdc102a	11.2211	-2.69072	1.44119	-1.86701	0.0619002	0.998874	7.91977	0	1.08362	20.1573	24.2209	13.9449
Dvl1	Dvl1	526.74	0.475701	0.254913	1.86613	0.0620228	0.998874	465.287	706.813	666.428	494.333	391.572	436.009
Hipk3	Hipk3	773.755	0.371473	0.199099	1.86578	0.0620726	0.998874	786.038	986.023	846.309	771.735	650.937	601.488
Hectd4	Hectd4	779.412	0.883691	0.473734	1.86537	0.062129	0.998874	545.474	1790.46	696.769	645.032	475.336	523.397
Mrpl11	Mrpl11	373.421	0.717152	0.384714	1.86412	0.062305	0.998874	351.44	717.552	324.003	269.723	277.531	300.279
Il4i1	Il4i1	73.4353	1.17547	0.630705	1.86374	0.0623581	0.998874	91.0774	169.869	44.4285	46.0737	34.313	54.8498
Rspry1	Rspry1	683.408	-0.277351	0.148936	-1.86222	0.0625725	0.998874	632.592	623.831	597.076	746.778	798.281	701.891
Il17rc	Il17rc	22.6228	1.8693	1.00395	1.86195	0.0626096	0.998874	10.8897	66.3857	29.2578	3.83948	15.1381	10.2262
Tnfrsf22	Tnfrsf22	350.774	-0.695995	0.37385	-1.86169	0.0626464	0.998874	307.881	154.249	341.341	365.71	486.437	449.024
Vps54	Vps54	3434.29	0.437351	0.234987	1.86117	0.0627201	0.998874	3227.31	4911.57	3713.57	3261.64	3092.2	2399.45
Mfn1	Mfn1	452.984	0.881088	0.473558	1.86057	0.0628046	0.998874	371.239	1035.81	354.344	331.155	302.762	322.591
Gm38418	Gm38418	162.628	0.810244	0.43641	1.85661	0.0633664	0.998874	149.486	321.19	150.623	131.502	116.059	106.911
Ndst1	Ndst1	908.544	0.277273	0.149497	1.8547	0.0636391	0.998874	950.373	1040.69	995.849	868.682	747.821	847.847
LOC115489733	LOC115489733	244.704	1.19542	0.645505	1.85192	0.0640376	0.998874	122.757	256.757	642.588	204.452	93.8561	147.816
Ccdc18	Ccdc18	40.9419	1.89289	1.0224	1.85142	0.0641094	0.998874	16.8295	157.178	19.5052	21.1171	16.1473	14.8745
Dppa3	Dppa3	2.7072	-4.85787	2.6247	-1.85083	0.0641942	0.998874	0	0	0	3.83948	4.03682	8.36692
Aftph	Aftph	1999.16	-0.2041	0.110291	-1.85056	0.0642326	0.998874	1907.68	1779.72	1886.59	2158.75	2178.87	2083.36
Cdc42se2	Cdc42se2	6755.17	-0.21499	0.116213	-1.84996	0.0643191	0.998874	6421.95	5985.45	6351.11	6746.92	7318.76	7706.86
Col6a4	Col6a4	9.34841	4.85206	2.62287	1.84991	0.0643267	0.998874	0	48.813	5.41811	0	0	1.85931
Itgam	Itgam	102.455	-1.30882	0.707713	-1.84936	0.0644055	0.998874	56.4284	17.5727	102.944	94.0672	138.261	205.454
Nupl2	Nupl2	211.455	1.2382	0.669705	1.84888	0.064475	0.998874	162.355	616.997	111.613	110.385	125.141	142.238
Gm12169	Gm12169	11.8801	4.12164	2.22999	1.84828	0.0645622	0.998874	2.96992	64.4332	0	0	2.01841	1.85931
Nfam1	Nfam1	58.0453	-2.6322	1.42465	-1.84761	0.0646582	0.998874	2.96992	0	45.5121	55.6724	77.7088	166.409
Epha3	Epha3	39.0948	2.00712	1.08647	1.84738	0.0646923	0.998874	8.90975	146.439	32.5087	11.5184	10.0921	25.1007
Lpcat2	Lpcat2	165.325	1.61657	0.875406	1.84666	0.0647971	0.998874	52.4685	592.59	102.944	53.7527	77.7088	112.489
Fgfr1op	Fgfr1op	491.654	0.498873	0.27034	1.84535	0.0649861	0.998874	518.745	686.311	522.306	511.61	374.415	336.536
Srp68	Srp68	1429.12	-0.298642	0.161835	-1.84535	0.064987	0.998874	1440.41	1110.98	1293.85	1551.15	1601.61	1576.7
Tatdn3	Tatdn3	117.602	0.976645	0.529552	1.84429	0.0651413	0.998874	94.0473	256.757	117.031	99.8264	63.5799	74.3726
Ptrh1	Ptrh1	131.021	1.18837	0.644633	1.84349	0.0652582	0.998874	95.0373	360.24	91.0243	79.6691	85.7824	74.3726
Tsga10	Tsga10	23.9911	1.81333	0.98399	1.84283	0.0653533	0.998874	8.90975	77.1246	26.0069	8.63882	12.1105	11.1559
Trmt1	Trmt1	1088.14	-0.267216	0.145019	-1.84263	0.0653831	0.998874	959.283	1003.6	1000.18	1308.3	1112.14	1145.34
Dis3l	Dis3l	385.816	-0.543144	0.295014	-1.84108	0.0656096	0.998874	387.079	213.801	341.341	448.259	464.234	460.18
Slc5a5	Slc5a5	6.35026	6.16043	3.34717	1.84049	0.0656968	0.998874	1.97994	36.1216	0	0	0	0
Serpinb9b	Serpinb9b	9.43644	2.26814	1.23262	1.8401	0.0657538	0.998874	7.91977	30.2641	8.66898	4.79935	4.03682	0.929657
Bckdhb	Bckdhb	139.601	0.919682	0.499871	1.83984	0.0657922	0.998874	94.0473	287.021	166.878	95.027	86.7917	107.84
Calca	Calca	439.218	0.430499	0.234043	1.8394	0.0658563	0.998874	454.397	593.566	464.874	354.192	335.056	433.22
Zfp59	Zfp59	150.386	1.61224	0.877927	1.83642	0.0662953	0.998874	67.3181	548.658	63.9337	87.3481	50.4603	84.5988
Sash3	Sash3	4913.02	-0.350012	0.190619	-1.83618	0.0663309	0.998874	4677.62	3514.54	4767.94	4856.94	5831.19	5829.88
Chrm3	Chrm3	5.01229	-3.1129	1.69589	-1.83555	0.0664236	0.998874	0.989972	0	2.16724	2.87961	10.0921	13.9449
Zbtb16	Zbtb16	11.3259	-2.4794	1.35166	-1.83434	0.0666033	0.998874	4.94986	0	5.41811	8.63882	31.2854	17.6635
Chd9	Chd9	1230.05	0.325923	0.177906	1.832	0.0669519	0.998874	1162.23	1518.09	1424.96	1176.8	1049.57	1048.65
Jazf1	Jazf1	443.848	0.587607	0.320794	1.83173	0.0669917	0.998874	467.267	727.314	404.191	367.63	405.701	290.983
Cyfip2	Cyfip2	5658.69	-0.294633	0.160925	-1.83087	0.0671196	0.998874	5404.26	4463.46	5381.27	5965.59	5759.53	6978.01
Majin	Majin	5.90807	3.03533	1.65839	1.83028	0.0672075	0.998874	1.97994	26.359	3.25087	1.91974	1.00921	0.929657
Drc3	Drc3	2.9061	-3.90553	2.13441	-1.8298	0.0672802	0.998874	0	0	1.08362	4.79935	5.04603	6.5076
Brd1	Brd1	1440.81	0.939716	0.513615	1.82961	0.0673083	0.998874	896.915	3624.86	1160.56	1055.86	954.708	951.969
Slc30a2	Slc30a2	36.9952	1.20204	0.657199	1.82904	0.0673939	0.998874	70.288	40.0267	44.4285	35.5152	13.1197	18.5931
Tbc1d4	Tbc1d4	2420.7	0.543111	0.296949	1.82897	0.0674041	0.998874	1870.06	3430.58	3312.63	2299.85	1607.66	2003.41
Jag1	Jag1	164.809	1.55658	0.851689	1.82764	0.0676037	0.998874	50.4886	567.207	120.282	100.786	52.4787	97.614
Il21	Il21	34.0624	3.09667	1.69517	1.82676	0.0677356	0.998874	13.8596	166.941	2.16724	0	12.1105	9.29657
Mgat4a	Mgat4a	248.653	0.755895	0.413896	1.82629	0.067806	0.998874	192.055	478.368	266.571	188.134	171.565	195.228
Hdac11	Hdac11	98.7443	1.48996	0.81594	1.82607	0.06784	0.998874	56.4284	324.119	56.3484	36.475	48.4419	70.654
Rbm26	Rbm26	1648.8	0.614421	0.336513	1.82584	0.0678738	0.998874	1340.42	2904.38	1739.21	1558.83	1093.98	1255.97
Mfap1a	Mfap1a	1709.47	-0.249715	0.136929	-1.82368	0.0682001	0.998874	1443.38	1593.26	1649.27	1733.52	1884.19	1953.21
Tiam2	Tiam2	55.9889	1.47962	0.811626	1.82303	0.0682993	0.998874	43.5588	167.917	35.7595	45.1138	22.2025	21.3821
Col12a1	Col12a1	6.85721	5.2738	2.89579	1.8212	0.0685772	0.998874	0	39.0504	1.08362	0	1.00921	0
Tmem119	Tmem119	20.6386	-2.65424	1.45793	-1.82055	0.0686748	0.998874	2.96992	0	14.0871	7.67895	42.3866	56.7091
Casp1	Casp1	1185.67	0.479842	0.263601	1.82033	0.0687084	0.998874	1184.01	1847.09	1111.8	1014.58	1068.75	887.823
D930020B18Rik	D930020B18Rik	2.89788	-3.9015	2.14391	-1.81981	0.0687884	0.998874	0	0	1.08362	5.75921	4.03682	6.5076
Hsd17b11	Hsd17b11	114.07	1.13581	0.624419	1.81899	0.0689131	0.998874	81.1777	294.831	94.2751	58.552	86.7917	68.7946
Snap23	Snap23	652.464	-0.275251	0.151352	-1.81862	0.0689693	0.998874	580.124	577.946	613.33	666.149	719.563	757.671
Lars	Lars	741.291	-0.325242	0.17887	-1.81831	0.0690162	0.998874	701.89	567.207	705.438	797.651	794.245	881.315
Macf1	Macf1	5957.68	0.510068	0.280595	1.81781	0.0690934	0.998874	4542.98	9142.68	7314.45	5249.52	4564.64	4931.83
Rassf3	Rassf3	854.783	-0.357598	0.196727	-1.81774	0.0691035	0.998874	892.955	634.569	720.609	972.347	950.671	957.547
Med13	Med13	1147.01	0.772573	0.425054	1.81759	0.0691275	0.998874	766.238	2416.24	1158.39	896.518	826.539	818.098
Orai2	Orai2	1745.22	-0.303823	0.167311	-1.81592	0.0693832	0.998874	1393.88	1658.67	1634.1	1851.59	1765.1	2167.96
Fndc3a	Fndc3a	876.932	0.368742	0.203164	1.815	0.0695244	0.998874	840.486	1165.66	959.006	837.966	717.545	740.937
Zc3h8	Zc3h8	120.707	0.931559	0.513436	1.81436	0.0696221	0.998874	99.9872	254.804	120.282	106.545	75.6904	66.9353
Cyb561	Cyb561	77.7179	1.07788	0.594186	1.81405	0.06967	0.998874	76.2278	181.584	58.5156	40.3145	58.5339	51.1311
Pou5f2	Pou5f2	72.9352	0.875655	0.482886	1.81338	0.0697735	0.998874	59.3983	112.27	111.613	66.231	44.405	43.6939
Cers4	Cers4	2362.36	0.485083	0.267655	1.81235	0.0699326	0.998874	2535.32	3739.08	1992.78	1940.86	2031.53	1934.62
Etfrf1	Etfrf1	308.033	0.710849	0.392252	1.81223	0.0699513	0.998874	267.292	591.614	288.244	233.248	238.172	229.625
Kcng3	Kcng3	109.666	0.547009	0.301875	1.81204	0.0699805	0.998874	123.746	145.463	121.366	99.8264	85.7824	81.8098
Zfp992	Zfp992	210.897	0.708038	0.390749	1.812	0.0699856	0.998874	168.295	374.884	241.648	173.736	165.51	141.308
LOC115488671	LOC115488671	487.111	0.697251	0.385043	1.81084	0.0701655	0.998874	404.898	941.115	461.623	404.105	362.305	348.621
Irak1bp1	Irak1bp1	115.042	1.16298	0.642486	1.81012	0.0702768	0.998874	105.927	290.926	80.188	80.629	89.8193	42.7642
Lama5	Lama5	71.9176	1.57309	0.869513	1.80916	0.0704263	0.998874	27.7192	232.35	62.8501	50.8731	36.3314	21.3821
Smco1	Smco1	46.5043	0.803597	0.444415	1.80821	0.0705737	0.998874	50.4886	68.3382	58.5156	30.7158	39.359	31.6083
Megf11	Megf11	214.722	0.527209	0.29158	1.80811	0.0705893	0.998874	219.774	286.044	254.651	203.492	187.712	136.66
Eid3	Eid3	21.3828	2.17061	1.20132	1.80685	0.0707859	0.998874	4.94986	85.9109	14.0871	7.67895	10.0921	5.57794
Qrich1	Qrich1	2115.05	-0.214712	0.118841	-1.80672	0.0708065	0.998874	2001.72	1997.43	1874.67	2337.28	2136.49	2342.74
Fry	Fry	324.445	0.617132	0.341634	1.80641	0.0708536	0.998874	316.791	531.086	330.505	311.957	198.813	257.515
Arhgef10l	Arhgef10l	17.8288	-2.76319	1.53046	-1.80546	0.0710032	0.998874	2.96992	0	10.8362	4.79935	24.2209	64.1464
Hnrnpll	Hnrnpll	1796.18	0.314445	0.174308	1.80396	0.0712377	0.998874	1768.09	2229.78	1975.44	1754.64	1625.83	1423.31
Gdi1	Gdi1	3882.33	0.44855	0.248694	1.80363	0.07129	0.998874	3723.28	5955.19	3764.5	3702.22	3079.09	3069.73
Ccl20	Ccl20	161.919	1.53037	0.848541	1.80354	0.0713042	0.998874	86.1276	567.207	68.2682	98.8665	99.9113	51.1311
Rab11fip4	Rab11fip4	750.073	0.354518	0.196587	1.80337	0.0713304	0.998874	747.429	979.189	798.63	724.701	614.606	635.886
Zfp773	Zfp773	62.9109	1.2874	0.713985	1.80313	0.0713685	0.998874	49.4986	164.012	54.1811	48.9533	40.3682	20.4525
Trmu	Trmu	216.097	0.75184	0.417373	1.80136	0.0716457	0.998874	209.874	414.911	188.55	142.061	188.721	152.464
Zfp9	Zfp9	135.677	0.639625	0.355094	1.80128	0.0716584	0.998874	163.345	169.869	162.543	140.141	101.93	76.2319
H3c8	H3c8	27.111	2.01429	1.11858	1.80075	0.0717421	0.998874	12.8696	104.46	13.0035	9.59869	17.1565	5.57794
Ubxn11	Ubxn11	446.031	0.595074	0.33083	1.79873	0.0720611	0.998874	517.755	689.24	403.107	465.537	294.688	305.857
Mlh1	Mlh1	363.741	0.757726	0.421294	1.79857	0.072087	0.998874	276.202	733.172	361.93	288.921	256.338	265.882
Dym	Dym	844.967	-0.265676	0.147766	-1.79796	0.0721837	0.998874	797.917	726.338	778.041	862.922	916.358	988.226
Matk	Matk	1550.27	0.235987	0.131254	1.79794	0.0721857	0.998874	1723.54	1731.89	1574.5	1462.84	1478.49	1330.34
Dennd6b	Dennd6b	545.492	1.01692	0.565895	1.79702	0.0723329	0.998874	367.28	1434.13	389.02	424.262	295.697	362.566
Ptpn11	Ptpn11	1465.21	0.256226	0.142649	1.7962	0.0724628	0.998874	1695.82	1508.32	1581	1388.93	1217.1	1400.06
Foxk2	Foxk2	536.924	0.304033	0.169339	1.79542	0.0725874	0.998874	552.404	653.118	574.32	495.292	460.198	486.211
Clpp	Clpp	719.304	0.795042	0.443396	1.79308	0.0729606	0.998874	629.622	1562.02	546.146	606.637	482.4	489
Kcnk7	Kcnk7	130.602	1.10374	0.615791	1.79239	0.0730705	0.998874	123.746	332.905	78.0208	80.629	94.8653	73.4429
Sirt3	Sirt3	170.606	1.17796	0.657245	1.79228	0.0730889	0.998874	144.536	476.415	88.857	108.465	104.957	100.403
Ccdc117	Ccdc117	2222.97	-0.323213	0.180365	-1.79199	0.0731339	0.998874	1654.24	2195.61	2075.14	2650.2	2524.02	2238.61
Cand1	Cand1	1938.09	-0.221963	0.123891	-1.79159	0.0731986	0.998874	1816.6	1669.41	1882.25	2139.55	1999.24	2121.48
Tbxa2r	Tbxa2r	390.884	-0.361369	0.201728	-1.79136	0.0732349	0.998874	324.711	316.308	385.77	399.306	457.17	462.04
Rab21	Rab21	627.332	0.321678	0.179654	1.79055	0.0733659	0.998874	711.79	612.115	767.205	587.44	561.118	524.327
Snd1	Snd1	1884.92	-0.271749	0.151788	-1.79032	0.0734027	0.998874	1858.18	1499.54	1766.3	2070.44	1962.9	2152.16
Ctps2	Ctps2	1848.09	-0.243384	0.135965	-1.79005	0.0734465	0.998874	1831.45	1528.82	1717.54	1967.73	2015.38	2027.58
Tcf3	Tcf3	1621.3	-0.225204	0.125893	-1.78886	0.0736377	0.998874	1607.71	1426.32	1450.97	1718.17	1725.74	1798.89
Rmnd5a	Rmnd5a	812.653	0.370888	0.207361	1.78861	0.073678	0.998874	740.499	972.356	1037.03	712.223	658.002	755.811
Patz1	Patz1	582.473	-0.593205	0.331847	-1.78758	0.0738435	0.998874	585.073	277.258	530.975	736.22	655.983	709.328
Slc9a4	Slc9a4	2.68572	-4.84682	2.71139	-1.78758	0.0738446	0.998874	0	0	0	4.79935	2.01841	9.29657
LOC115486493	LOC115486493	1126.28	0.676122	0.378244	1.78753	0.0738522	0.998874	1306.76	1787.53	1061.95	1250.71	824.521	526.186
Rufy4	Rufy4	2.83059	-4.92276	2.75483	-1.78696	0.0739442	0.998874	0	0	0	2.87961	2.01841	12.0855
Ptbp2	Ptbp2	460.317	0.950456	0.532006	1.78655	0.07401	0.998874	260.363	1070.96	488.714	405.065	264.412	272.39
Nt5dc2	Nt5dc2	57.9227	1.53272	0.858259	1.78585	0.0741241	0.998874	37.6189	181.584	39.0104	14.398	42.3866	32.538
Pde6a	Pde6a	6.79556	2.61196	1.46259	1.78584	0.0741254	0.998874	1.97994	24.4065	8.66898	1.91974	1.00921	2.78897
Mib1	Mib1	583.473	0.706499	0.395638	1.78572	0.0741445	0.998874	471.227	1160.77	538.56	445.379	422.857	462.04
Klf12	Klf12	506.745	0.431931	0.241893	1.78563	0.074159	0.998874	564.284	615.044	566.734	540.406	401.664	352.34
Hormad2	Hormad2	25.4566	1.99152	1.11543	1.78543	0.0741911	0.998874	16.8295	97.6261	7.58536	12.4783	7.06444	11.1559
Ms4a1	Ms4a1	39.8476	-2.98957	1.67494	-1.78488	0.0742802	0.998874	2.96992	0	23.8397	1.91974	85.7824	124.574
Krt7	Krt7	2.61855	-4.80813	2.6941	-1.78469	0.0743116	0.998874	0	0	0	3.83948	9.08285	2.78897
Pdzd11	Pdzd11	831.081	0.379317	0.212571	1.78443	0.074354	0.998874	915.724	1101.22	801.88	634.473	804.337	728.851
4933428G20Rik	4933428G20Rik	26.7095	1.02294	0.573535	1.78357	0.0744936	0.998874	29.6992	41.9792	35.7595	18.2375	14.1289	20.4525
Prcd	Prcd	79.9897	0.648869	0.363813	1.78352	0.074501	0.998874	114.837	84.9347	93.1915	60.4718	71.6536	54.8498
Ppm1d	Ppm1d	707.054	-0.626714	0.351459	-1.78318	0.0745569	0.998874	695.95	307.522	664.26	866.762	814.429	893.401
Plet1	Plet1	148.982	1.8206	1.02117	1.78285	0.0746099	0.998874	23.7593	541.825	131.118	63.3514	23.2117	110.629
Mob3b	Mob3b	109.633	-0.981612	0.550768	-1.78226	0.0747068	0.998874	60.3883	43.9317	117.031	112.305	114.04	210.103
Trmt13	Trmt13	299.439	1.31577	0.738863	1.78081	0.0749442	0.998874	143.546	972.356	165.794	198.693	155.418	160.831
Ticam1	Ticam1	451.793	-0.556917	0.312791	-1.78048	0.0749977	0.998874	489.046	246.018	361.93	505.851	563.137	544.779
Pkn3	Pkn3	56.0804	1.45553	0.81773	1.77997	0.0750808	0.998874	25.7393	169.869	50.9302	37.4349	29.267	23.2414
Rassf6	Rassf6	75.1138	1.39412	0.783261	1.77989	0.0750935	0.998874	75.2379	218.682	32.5087	56.6323	32.2946	35.327
Wipf1	Wipf1	4171.16	-0.248377	0.139562	-1.77969	0.0751265	0.998874	4125.21	3354.43	3959.56	4420.2	4508.12	4659.44
Gm41844	Gm41844	58.2202	1.76714	0.993439	1.77881	0.0752702	0.998874	21.7794	38.0742	210.223	38.3948	11.1013	29.749
Zfpm1	Zfpm1	515.164	0.308317	0.173376	1.77831	0.0753528	0.998874	529.635	546.706	633.919	476.095	449.096	455.532
Men1	Men1	630.175	-0.481731	0.271101	-1.77694	0.0755774	0.998874	629.622	363.169	585.156	725.661	745.803	731.64
Khdc1a	Khdc1a	20.9626	-2.38528	1.34246	-1.7768	0.0756004	0.998874	2.96992	0	17.338	33.5954	27.2485	44.6235
Tep1	Tep1	578.79	0.314033	0.176766	1.77654	0.0756433	0.998874	618.732	617.973	688.1	575.921	478.363	493.648
Avpi1	Avpi1	217.886	1.22785	0.691294	1.77616	0.0757064	0.998874	102.957	646.285	166.878	116.144	128.169	146.886
Lonrf1	Lonrf1	261.653	1.45144	0.817514	1.77543	0.0758261	0.998874	92.0674	917.685	139.787	140.141	123.123	157.112
Nav1	Nav1	76.8929	1.13308	0.638234	1.77533	0.0758431	0.998874	46.5287	182.561	87.7734	36.475	49.4511	58.5684
Ovgp1	Ovgp1	80.5044	1.60495	0.904172	1.77505	0.0758897	0.998874	25.7393	279.211	58.5156	31.6757	53.4879	34.3973
Abca7	Abca7	1009.4	0.515935	0.290855	1.77386	0.0760863	0.998874	817.717	1553.23	1193.07	891.718	716.536	884.104
Il17f	Il17f	39.0123	3.16687	1.78535	1.77381	0.0760939	0.998874	0.989972	192.323	17.338	5.75921	0	17.6635
Stk39	Stk39	1216.37	0.344034	0.194143	1.77207	0.0763833	0.998874	1251.32	1546.4	1284.09	1065.45	1223.16	927.798
Asphd2	Asphd2	22.6163	2.00928	1.13403	1.7718	0.0764272	0.998874	7.91977	88.8397	11.9198	8.63882	9.08285	9.29657
Adgrg5	Adgrg5	7.67072	-2.43397	1.37389	-1.77158	0.0764636	0.998874	3.95989	0	3.25087	16.3178	14.1289	8.36692
Tmem63a	Tmem63a	1184.03	-0.393335	0.222035	-1.7715	0.0764774	0.998874	1045.41	793.7	1232.08	1249.75	1389.68	1393.56
S100a2	S100a2	2.66161	4.90629	2.77175	1.77011	0.0767089	0.998874	1.97994	10.7389	3.25087	0	0	0
Ripor1	Ripor1	563.595	-0.42948	0.242695	-1.76963	0.0767889	0.998874	504.886	372.932	563.484	661.35	574.238	704.68
Surf6	Surf6	459.774	-0.405592	0.229275	-1.76902	0.0768913	0.998874	457.367	324.119	405.275	581.681	508.639	481.562
Klhl10	Klhl10	13.9077	2.27508	1.28658	1.76832	0.077008	0.998874	5.93983	55.6469	7.58536	2.87961	3.02762	8.36692
Tmem268	Tmem268	625.258	0.925004	0.523189	1.76801	0.0770588	0.998874	412.818	1550.3	494.132	460.737	396.618	436.939
Scarf1	Scarf1	23.2548	2.57883	1.45896	1.76758	0.0771303	0.998874	0.989972	104.46	14.0871	4.79935	4.03682	11.1559
Bcl2a1b	Bcl2a1b	7241.19	0.342429	0.193741	1.76746	0.0771506	0.998874	8921.63	7471.32	7896.36	5837.92	7769.87	5550.05
Kifc2	Kifc2	368.674	0.849864	0.480914	1.76718	0.0771977	0.998874	304.911	813.225	304.498	320.596	203.859	264.952
Gfra4	Gfra4	10.452	2.82258	1.59748	1.76689	0.0772468	0.998874	2.96992	49.7893	2.16724	0.959869	4.03682	2.78897
Ric1	Ric1	629.407	0.277644	0.157158	1.76665	0.0772867	0.998874	683.081	675.572	710.856	620.075	531.851	555.005
C1qb	C1qb	933.2	-1.21666	0.689012	-1.7658	0.0774288	0.998874	333.621	357.311	993.682	334.994	1255.45	2324.14
Oog1	Oog1	2.539	-4.76555	2.70033	-1.76481	0.0775965	0.998874	0	0	0	3.83948	3.02762	8.36692
Slc39a3	Slc39a3	304.77	-0.588771	0.333756	-1.76408	0.0777192	0.998874	306.891	159.13	264.404	396.426	316.89	384.878
Mrtfa	Mrtfa	2029.15	-0.279854	0.158647	-1.764	0.0777325	0.998874	1850.26	1660.62	1988.45	2326.72	1980.06	2368.77
Cdk10	Cdk10	364.161	0.354917	0.201203	1.76398	0.0777361	0.998874	357.38	455.914	412.86	309.078	329.001	320.732
Tcea3	Tcea3	3.43401	-3.17388	1.79965	-1.76361	0.0777985	0.998874	0.989972	0	1.08362	4.79935	9.08285	4.64829
Zbtb44	Zbtb44	995.673	-0.3323	0.188456	-1.76328	0.0778536	0.998874	784.058	925.495	935.166	1271.83	980.947	1076.54
Adgrl1	Adgrl1	817.58	0.52765	0.299281	1.76306	0.0778905	0.998874	639.522	1026.05	1230.99	719.902	584.33	704.68
Cisd3	Cisd3	834.272	0.41735	0.236919	1.76157	0.0781417	0.998874	1042.44	1111.96	707.605	709.343	740.757	693.524
Cenpl	Cenpl	640.983	0.974043	0.5531	1.76106	0.078228	0.998874	399.949	1658.67	489.797	374.349	483.409	439.728
Clca3a1	Clca3a1	141.264	0.538166	0.305598	1.76103	0.0782336	0.998874	177.205	161.083	163.627	143.02	105.967	96.6844
LOC115486945	LOC115486945	16.847	2.81972	1.60132	1.76087	0.0782597	0.998874	1.97994	80.0534	6.50173	9.59869	2.01841	0.929657
Btla	Btla	1084.67	0.559983	0.318221	1.75973	0.0784538	0.998874	843.456	1762.15	1272.17	969.468	736.72	924.079
Gbp8	Gbp8	1918.58	0.459836	0.261355	1.75943	0.0785044	0.998874	1689.88	2874.11	2101.14	1775.76	1720.69	1349.86
Zc2hc1c	Zc2hc1c	26.507	2.04658	1.16393	1.75834	0.07869	0.998874	9.89972	108.365	9.7526	7.67895	13.1197	10.2262
Gcat	Gcat	194.231	0.465641	0.26491	1.75773	0.0787931	0.998874	240.563	228.445	206.972	181.415	133.215	174.776
Dedd2	Dedd2	2427.67	-0.346611	0.197234	-1.75736	0.0788564	0.998874	1957.17	2212.21	2243.1	3305.79	2330.25	2517.51
Zfp941	Zfp941	12.4473	2.27806	1.29646	1.75713	0.078895	0.998874	3.95989	44.908	13.0035	2.87961	8.07364	1.85931
Tyr	Tyr	177.595	0.512345	0.291643	1.75675	0.0789598	0.998874	214.824	219.659	191.801	175.656	148.353	115.278
St6galnac3	St6galnac3	1417.18	0.443775	0.252626	1.75664	0.0789785	0.998874	1265.18	2034.53	1600.51	1406.21	1165.63	1030.99
Imp4	Imp4	1355.47	-0.279262	0.158986	-1.75652	0.0789995	0.998874	1305.77	1076.82	1291.68	1379.33	1536.01	1543.23
Plin3	Plin3	642.819	-0.461839	0.263036	-1.7558	0.0791221	0.998874	630.612	390.504	601.41	664.229	813.419	756.741
Lrrk2	Lrrk2	50.5759	1.44082	0.82093	1.75511	0.0792403	0.998874	59.3983	129.843	32.5087	49.9132	14.1289	17.6635
H3f4	H3f4	5.72791	5.00924	2.85413	1.75508	0.079245	0.998874	0	31.2403	2.16724	0.959869	0	0
Mmd	Mmd	6177.86	0.286907	0.163583	1.75389	0.0794492	0.998874	7254.51	6497.99	6617.68	6236.27	5746.41	4714.29
Mrps17	Mrps17	846.098	0.684777	0.390474	1.75371	0.0794809	0.998874	793.957	1682.1	653.424	646.952	654.974	645.182
Oosp1	Oosp1	2.5687	-4.78157	2.7269	-1.75348	0.0795189	0.998874	0	0	0	1.91974	6.05523	7.43726
Retreg2	Retreg2	2282.68	-0.351375	0.200388	-1.75347	0.0795206	0.998874	2461.07	1669.41	1887.67	2428.47	2602.74	2646.73
Aurkc	Aurkc	2.42887	-4.70027	2.68102	-1.75316	0.079574	0.998874	0	0	0	4.79935	6.05523	3.71863
Cdk5	Cdk5	1236.76	0.632148	0.360648	1.75281	0.0796341	0.998874	1090.95	2360.6	1058.7	1031.86	950.671	927.798
Morc2a	Morc2a	413.617	0.713794	0.407327	1.75239	0.0797074	0.998874	326.691	785.89	429.114	369.55	243.218	327.239
Oas1h	Oas1h	2.42383	-4.69741	2.68145	-1.75182	0.0798047	0.998874	0	0	0	3.83948	6.05523	4.64829
Cd300lb	Cd300lb	16.8532	-2.42342	1.38345	-1.75172	0.0798223	0.998874	2.96992	0	13.0035	12.4783	37.3406	35.327
Fbxw14	Fbxw14	2.42064	-4.69561	2.68172	-1.75097	0.0799509	0.998874	0	0	0	5.75921	5.04603	3.71863
Rbm6	Rbm6	1069.74	-0.266631	0.152294	-1.75076	0.0799871	0.998874	933.543	991.881	988.264	1272.79	1047.56	1184.38
Kidins220	Kidins220	789.17	0.497455	0.284144	1.75071	0.0799955	0.998874	688.03	1253.52	830.055	707.424	613.597	642.393
Capn5	Capn5	51.0878	0.786582	0.449531	1.74978	0.0801554	0.998874	71.278	55.6469	67.1846	45.1138	28.2577	39.0456
Lemd3	Lemd3	499.483	0.708425	0.4049	1.74963	0.0801825	0.998874	341.54	931.353	586.24	422.342	324.964	390.456
Parp14	Parp14	1216.18	0.327755	0.187333	1.74959	0.0801899	0.998874	1207.77	1535.66	1317.68	1223.83	1030.4	981.718
Tardbp	Tardbp	2146.47	0.400849	0.229239	1.74861	0.0803582	0.998874	2036.37	3129.89	2161.83	2005.17	1861.98	1683.61
Gpr137	Gpr137	346.529	0.681311	0.389674	1.74841	0.0803924	0.998874	404.898	620.902	254.651	306.198	245.237	247.289
Fbxw15	Fbxw15	2.41057	-4.68987	2.68257	-1.74827	0.0804167	0.998874	0	0	0	3.83948	5.04603	5.57794
Comt	Comt	1441.68	0.371033	0.212413	1.74675	0.0806804	0.998874	1616.62	1974.98	1286.26	1299.66	1222.15	1250.39
Hnrnph3	Hnrnph3	650.797	0.425398	0.243606	1.74625	0.0807669	0.998874	675.161	893.278	669.679	666.149	474.326	526.186
Mtcp1	Mtcp1	36.8279	1.29699	0.742768	1.74616	0.0807837	0.998874	22.7694	89.816	44.4285	26.8763	22.2025	14.8745
Serinc3	Serinc3	26065.2	-0.410956	0.235393	-1.74583	0.08084	0.998874	26543.1	17217.3	23372.6	24808.8	35238.4	29210.8
Spry4	Spry4	2.92842	-3.92411	2.24864	-1.74511	0.0809664	0.998874	0.989972	0	0	1.91974	9.08285	5.57794
Tmem88	Tmem88	328.936	1.14498	0.656128	1.74505	0.0809753	0.998874	126.716	884.492	347.843	182.375	175.602	256.585
Pax5	Pax5	5.00124	-4.72788	2.70944	-1.74496	0.0809916	0.998874	0	0	1.08362	0	13.1197	15.8042
Prrc2a	Prrc2a	2426.04	0.608184	0.348619	1.74455	0.0810631	0.998874	1879.96	4457.61	2452.24	2187.54	1694.46	1884.42
Pkib	Pkib	9.26258	-2.53346	1.45255	-1.74414	0.0811338	0.998874	4.94986	0	3.25087	4.79935	21.1933	21.3821
Plcd1	Plcd1	170.82	0.936646	0.537034	1.74411	0.0811399	0.998874	111.867	384.647	176.63	94.0672	132.206	125.504
Cmtm6	Cmtm6	2587.03	-0.391143	0.224292	-1.7439	0.0811758	0.998874	2563.04	1644.02	2508.59	2816.26	2907.52	3082.74
Npas2	Npas2	58.7504	1.55621	0.892783	1.7431	0.0813162	0.998874	26.7292	186.466	49.8466	49.9132	18.1657	21.3821
Cyp4x1	Cyp4x1	87.7452	0.630708	0.361911	1.74272	0.081383	0.998874	83.1576	113.246	123.533	76.7895	65.5983	64.1464
Ndufs7	Ndufs7	2514.28	0.457946	0.26299	1.7413	0.0816302	0.998874	2683.81	3898.21	2147.74	1933.18	2257.59	2165.17
Taf2	Taf2	463.829	0.675538	0.387971	1.74121	0.0816473	0.998874	390.049	893.278	428.031	385.867	325.973	359.777
Fbxo11	Fbxo11	1721.34	0.324235	0.18624	1.74095	0.0816923	0.998874	1675.03	2276.64	1790.14	1615.46	1421.97	1548.81
Snx25	Snx25	278.107	0.705113	0.405042	1.74084	0.0817119	0.998874	227.694	530.109	276.324	227.489	222.025	185.002
Camsap2	Camsap2	377.325	1.05655	0.606963	1.74072	0.0817325	0.998874	184.135	1005.55	339.174	258.205	211.933	264.952
Has1	Has1	50.357	1.00654	0.578401	1.74021	0.0818215	0.998874	44.5487	108.365	48.763	31.6757	35.3222	33.4677
Sntb2	Sntb2	511.22	-0.514213	0.295519	-1.74003	0.0818531	0.998874	491.026	278.234	494.132	565.363	616.624	621.941
Tmod4	Tmod4	46.4409	1.58906	0.913957	1.73866	0.0820948	0.998874	22.7694	158.154	28.1742	17.2776	26.2393	26.0304
Vps9d1	Vps9d1	604.078	0.500516	0.288002	1.73789	0.0822302	0.998874	566.264	955.759	601.41	513.53	439.004	548.498
Ccr10	Ccr10	10.5859	-2.37815	1.36968	-1.73628	0.0825142	0.998874	5.93983	0	4.33449	17.2776	8.07364	27.8897
Sos2	Sos2	434.941	0.693917	0.399991	1.73483	0.0827706	0.998874	340.55	848.37	423.696	349.392	325.973	321.661
Zfp239	Zfp239	78.3721	1.73841	1.00215	1.73468	0.0827979	0.998874	40.5888	301.665	19.5052	42.2342	38.3498	27.8897
Npy1r	Npy1r	33.0213	1.10623	0.637768	1.73454	0.0828224	0.998874	25.7393	68.3382	41.1776	22.077	22.2025	18.5931
Rxra	Rxra	415.403	0.289392	0.166873	1.7342	0.082883	0.998874	462.317	439.317	469.208	352.272	383.498	385.808
Kif15	Kif15	221.939	0.832494	0.480052	1.73417	0.0828872	0.998874	221.754	460.795	170.129	206.372	132.206	140.378
Jpt2	Jpt2	320.321	-0.854765	0.493127	-1.73336	0.0830324	0.998874	302.931	87.8635	293.662	382.988	437.995	416.486
Tmem79	Tmem79	52.9624	1.66763	0.962306	1.73296	0.0831035	0.998874	17.8195	191.347	32.5087	28.7961	22.2025	25.1007
Faf1	Faf1	920.45	-0.296311	0.171077	-1.73203	0.083268	0.998874	921.664	729.267	827.887	944.511	1040.49	1058.88
Topbp1	Topbp1	901.32	0.813997	0.469993	1.73193	0.0832855	0.998874	638.532	2041.36	767.205	757.337	549.008	654.479
Tgfbi	Tgfbi	363	-1.0646	0.614938	-1.73123	0.0834111	0.998874	111.867	286.044	306.665	178.536	505.612	789.279
Zfp235	Zfp235	115.815	0.986393	0.570779	1.72815	0.083961	0.998874	79.1977	265.543	117.031	96.9468	64.5891	71.5836
Camkmt	Camkmt	358.321	0.531351	0.307684	1.72694	0.0841787	0.998874	363.32	578.923	328.338	275.482	289.642	314.224
Tmem87b	Tmem87b	629.554	0.877768	0.508749	1.72535	0.0844649	0.998874	357.38	1473.18	615.497	476.095	434.967	420.205
Pip4k2a	Pip4k2a	1515.16	-0.266965	0.154871	-1.72379	0.0847458	0.998874	1306.76	1320.88	1498.65	1491.64	1790.33	1682.68
Zbed3	Zbed3	165.569	-0.539521	0.312988	-1.72378	0.0847483	0.998874	165.325	138.629	100.777	201.573	181.657	205.454
Pdgfb	Pdgfb	364.112	0.641099	0.371969	1.72353	0.084793	0.998874	494.986	547.682	288.244	350.352	300.743	202.665
Smg9	Smg9	820.131	-0.354213	0.205719	-1.72183	0.0851003	0.998874	693.97	619.925	846.309	817.808	952.69	990.085
Zbtb43	Zbtb43	455.66	-0.675829	0.392618	-1.72134	0.085189	0.998874	388.069	183.537	481.128	541.366	614.606	525.256
Kat14	Kat14	461.558	-0.316874	0.184091	-1.72129	0.0851981	0.998874	382.129	407.101	444.285	509.69	469.28	556.865
Tnrc6c	Tnrc6c	1051.58	0.563187	0.327321	1.7206	0.0853242	0.998874	796.927	1724.08	1241.83	937.792	714.517	894.33
Cit	Cit	228.058	0.981173	0.570263	1.72056	0.0853303	0.998874	157.406	573.065	177.714	174.696	142.298	143.167
Dusp18	Dusp18	83.3627	1.3739	0.798707	1.72016	0.085404	0.998874	48.5086	263.59	48.763	36.475	54.4971	48.3422
Brix1	Brix1	663.325	0.844556	0.491038	1.71994	0.0854434	0.998874	460.337	1545.42	550.48	420.423	544.971	458.321
Pigl	Pigl	526.439	0.695854	0.404757	1.71919	0.0855793	0.998874	413.808	1051.43	487.63	419.463	398.636	387.667
Tnfsfm13	Tnfsfm13	4.92255	-5.72005	3.32729	-1.71913	0.08559	0.998874	0	0	0	0	9.08285	20.4525
Ccr6	Ccr6	2255.39	0.495608	0.288463	1.7181	0.0857782	0.998874	2807.56	3053.74	2055.63	2530.21	1576.38	1508.83
Isg20l2	Isg20l2	1094.38	-0.283466	0.165002	-1.71796	0.0858042	0.998874	1078.08	853.252	1030.52	1228.63	1150.49	1225.29
Tldc2	Tldc2	21.7007	1.52633	0.888536	1.7178	0.0858333	0.998874	16.8295	62.4807	17.338	9.59869	9.08285	14.8745
Il1b	Il1b	402.1	-0.898895	0.523366	-1.71753	0.0858831	0.998874	225.714	126.914	489.797	410.824	673.14	486.211
Ubap1l	Ubap1l	119.633	0.635043	0.36993	1.71666	0.086042	0.998874	108.897	193.3	134.369	99.8264	95.8745	85.5285
Tubb4a	Tubb4a	102.457	1.07366	0.625497	1.7165	0.0860713	0.998874	61.3783	246.994	108.362	82.5487	49.4511	66.0057
Dars2	Dars2	765.546	0.618194	0.360326	1.71565	0.0862256	0.998874	541.515	1351.14	888.57	597.998	635.799	578.247
Nsd2	Nsd2	1075.19	0.435766	0.254219	1.71414	0.0865035	0.998874	1017.69	1620.59	1070.62	1021.3	862.87	858.074
Il4	Il4	26.7364	1.18231	0.689771	1.71406	0.0865179	0.998874	21.7794	32.2166	57.432	17.2776	13.1197	18.5931
Hmgcl	Hmgcl	821.601	0.929958	0.542557	1.71403	0.0865233	0.998874	549.434	2116.53	566.734	582.641	561.118	553.146
Cnot1	Cnot1	1610.51	0.473976	0.276578	1.71372	0.0865809	0.998874	1403.78	2511.92	1702.37	1554.99	1195.91	1294.08
Pabpc1	Pabpc1	36150.8	-0.188942	0.110256	-1.71367	0.0865902	0.998874	32412.7	36159.7	32788.2	37358.1	37858.3	40327.6
Med12	Med12	1309.36	0.411766	0.240479	1.71228	0.0868457	0.998874	1139.46	1750.44	1595.09	1287.18	974.892	1109.08
B3gnt7	B3gnt7	5.77793	-2.86405	1.6741	-1.7108	0.0871183	0.998874	0.989972	0	3.25087	3.83948	7.06444	19.5228
Dclre1a	Dclre1a	150.955	0.474222	0.277246	1.71047	0.0871781	0.998874	149.486	197.205	179.881	121.903	138.261	118.996
Gm3591	Gm3591	11.8172	1.41213	0.826044	1.70951	0.0873559	0.998874	15.8395	20.5015	15.1707	7.67895	7.06444	4.64829
Tmc4	Tmc4	116.229	1.17197	0.685562	1.7095	0.0873575	0.998874	66.3281	320.213	96.4424	88.308	54.4971	71.5836
Nubpl	Nubpl	142.285	1.1628	0.680274	1.70932	0.0873925	0.998874	112.857	400.267	76.9372	72.9501	95.8745	94.825
Adrb2	Adrb2	998.816	-0.355192	0.207809	-1.70922	0.0874097	0.998874	716.74	893.278	1019.69	1006.9	1162.6	1193.68
Oxnad1	Oxnad1	191.851	1.15415	0.675309	1.70907	0.0874371	0.998874	135.626	554.516	104.028	123.823	115.049	118.066
Def6	Def6	2459.77	-0.229689	0.13444	-1.70849	0.0875463	0.998874	2292.77	2105.79	2394.81	2444.79	2737.97	2782.46
Tef	Tef	486.852	-0.552694	0.32358	-1.70806	0.0876258	0.998874	452.417	261.638	470.292	462.657	607.542	666.564
Dock6	Dock6	131.34	1.12274	0.65734	1.708	0.0876365	0.998874	76.2278	344.62	119.198	82.5487	58.5339	106.911
Mtbp	Mtbp	317.037	0.765901	0.448521	1.70761	0.0877079	0.998874	279.172	663.857	254.651	258.205	237.163	209.173
Vps13d	Vps13d	902.639	0.731742	0.428787	1.70654	0.0879074	0.998874	675.161	1898.83	806.215	790.932	623.689	621.011
Rpa3	Rpa3	442.086	0.348065	0.204239	1.7042	0.088343	0.998874	459.347	574.041	451.87	406.985	398.636	361.637
Hbb-bt	Hbb-bt	25.8262	-3.1	1.81918	-1.70406	0.0883696	0.998874	0	0	16.2543	23.9967	98.9021	15.8042
Ube2g1	Ube2g1	1099.69	-0.22451	0.131804	-1.70336	0.0885007	0.998874	981.062	976.261	1085.79	1168.16	1220.13	1166.72
Cyth3	Cyth3	1112.5	-0.303211	0.178098	-1.70249	0.0886632	0.998874	930.574	914.756	1143.22	1272.79	1112.14	1301.52
Vps18	Vps18	700.859	-0.247239	0.145243	-1.70224	0.0887104	0.998874	658.331	610.163	654.508	801.491	727.637	753.022
Cxcr2	Cxcr2	159.006	0.577806	0.33951	1.70188	0.088777	0.998874	156.416	198.181	216.724	162.218	120.095	100.403
Ssbp1	Ssbp1	497.516	0.37749	0.221867	1.70142	0.0888636	0.998874	514.785	658	513.637	421.383	491.483	385.808
Twf1	Twf1	1101.17	0.842659	0.495397	1.70098	0.0889473	0.998874	732.579	2637.86	871.232	837.966	730.665	796.716
Abcf1	Abcf1	2098.25	-0.221366	0.130143	-1.70095	0.088953	0.998874	2045.28	1997.43	1769.56	2236.5	2350.44	2190.27
Smg7	Smg7	1528.54	0.426737	0.250886	1.70092	0.0889584	0.998874	1360.22	2288.35	1610.26	1433.08	1201.96	1277.35
Tvp23a	Tvp23a	103.83	0.806554	0.474267	1.70063	0.089012	0.998874	90.0874	201.11	105.111	91.1876	67.6168	67.865
Pfas	Pfas	405.771	0.872196	0.512986	1.70024	0.0890866	0.998874	282.142	930.376	361.93	343.633	207.896	308.646
Huwe1	Huwe1	2905.82	0.366026	0.215327	1.69986	0.0891581	0.998874	2694.7	3822.06	3300.71	2988.07	2213.19	2416.18
Hexb	Hexb	966.526	-0.735409	0.432636	-1.69983	0.0891622	0.998874	844.446	343.644	988.264	870.601	1255.45	1496.75
Efcab8	Efcab8	140.57	0.997012	0.586739	1.69924	0.0892736	0.998874	72.2679	317.285	172.296	85.4284	105.967	90.1768
Zdhhc18	Zdhhc18	4527.32	0.273295	0.160836	1.69922	0.0892783	0.998874	4871.65	5641.81	4350.74	3786.68	4307.29	4205.77
Slc4a10	Slc4a10	8.33722	4.00389	2.35729	1.69851	0.0894109	0.998874	0	44.908	2.16724	0	2.01841	0.929657
Lrrc28	Lrrc28	331.077	-0.461491	0.271736	-1.69831	0.0894494	0.998874	315.801	228.445	291.494	307.158	441.023	402.542
Lipa	Lipa	1407.12	-0.444379	0.261686	-1.69814	0.0894811	0.998874	1211.73	902.065	1462.89	1386.05	1524.91	1955.07
Ccdc61	Ccdc61	300.055	0.602185	0.354682	1.69782	0.0895427	0.998874	244.523	513.513	327.254	260.125	228.08	226.836
Xlr4c	Xlr4c	855.883	0.846783	0.49891	1.69727	0.0896466	0.998874	589.033	2020.86	690.267	725.661	606.532	502.945
Tox2	Tox2	1620.53	0.575937	0.339364	1.69711	0.0896761	0.998874	1764.13	2817.49	1237.5	1539.63	1159.58	1204.84
Dock5	Dock5	78.9703	0.981714	0.578566	1.69681	0.0897332	0.998874	69.298	174.751	70.4354	70.0704	47.4326	41.8346
I830077J02Rik	I830077J02Rik	3.16698	-4.04586	2.3844	-1.6968	0.0897339	0.998874	0.989972	0	0	0.959869	4.03682	13.0152
Camk4	Camk4	3147.23	-0.294085	0.173349	-1.69649	0.0897937	0.998874	2653.12	2550.97	3279.04	3121.49	3544.33	3734.43
Laptm5	Laptm5	57467.2	-0.233023	0.137392	-1.69605	0.0898772	0.998874	55330.5	48101.3	55077.3	57081.5	61362.7	67850.1
Akap5	Akap5	54.5623	1.15377	0.680677	1.69503	0.0900693	0.998874	35.639	123.009	67.1846	48.9533	30.2762	22.3118
Usp24	Usp24	1054.49	0.580683	0.342596	1.69495	0.0900849	0.998874	782.078	1859.78	1149.72	863.882	836.631	834.832
Adnp	Adnp	1021.52	0.41077	0.242355	1.69491	0.0900921	0.998874	913.744	1490.75	1093.37	916.675	817.456	897.119
Rhob	Rhob	2636.2	-0.57147	0.337495	-1.69327	0.0904042	0.998874	1373.09	2023.79	2965.87	2630.04	2792.47	4031.92
D030056L22Rik	D030056L22Rik	502.061	0.609316	0.359848	1.69326	0.0904064	0.998874	442.517	919.637	457.289	388.747	424.875	379.3
Rfesd	Rfesd	300.254	0.392927	0.232091	1.69299	0.0904583	0.998874	376.189	321.19	325.087	256.285	298.725	224.047
Hdhd3	Hdhd3	29.7007	1.65912	0.980161	1.6927	0.0905123	0.998874	25.7393	97.6261	11.9198	13.4382	20.1841	9.29657
Arvcf	Arvcf	56.9281	1.30957	0.774003	1.69194	0.0906577	0.998874	44.5487	163.036	35.7595	22.077	34.313	41.8346
Fam161a	Fam161a	30.9165	1.71297	1.01247	1.69187	0.0906715	0.998874	17.8195	111.294	13.0035	16.3178	13.1197	13.9449
Ogt	Ogt	3616.94	0.341467	0.201829	1.69186	0.090672	0.998874	3797.53	3668.79	4662.83	3749.25	3147.71	2675.55
Caprin1	Caprin1	4574.31	-0.239084	0.141337	-1.69159	0.0907246	0.998874	4452.89	3655.12	4480.78	4991.32	4862.35	5003.42
Nup37	Nup37	214.603	0.400965	0.237111	1.69104	0.0908287	0.998874	234.623	218.682	279.575	193.894	178.629	182.213
Pml	Pml	1073.8	-0.353182	0.208887	-1.69079	0.0908778	0.998874	1109.76	781.008	938.417	1172	1101.04	1340.57
Rnf220	Rnf220	1687.76	-0.520647	0.308032	-1.69024	0.0909828	0.998874	1709.68	828.845	1621.1	1913.02	1989.14	2064.77
Clip1	Clip1	1770.49	-0.376511	0.22284	-1.6896	0.0911047	0.998874	1595.83	1221.3	1805.31	2031.08	2249.52	1719.87
Mapk8	Mapk8	555.47	0.773717	0.458021	1.68926	0.0911696	0.998874	432.618	1219.35	450.787	452.098	375.424	402.542
Eef2	Eef2	88163.8	-0.394059	0.233294	-1.68911	0.0911982	0.998874	90391.4	54671.6	83529.9	90473.4	101774	108142
Clybl	Clybl	123.455	1.13083	0.66958	1.68886	0.0912469	0.998874	71.278	330.952	106.195	66.231	101.93	64.1464
Krt83	Krt83	705.879	0.31919	0.189124	1.68773	0.0914624	0.998874	657.341	826.893	866.898	655.591	607.542	621.011
Serpind1	Serpind1	32.7989	1.09232	0.647729	1.68638	0.0917226	0.998874	51.4785	58.5756	23.8397	15.3579	25.2301	22.3118
Rbm3	Rbm3	10851.6	-0.452268	0.268191	-1.68636	0.0917262	0.998874	9462.15	7647.05	10384.4	8569.71	15205.7	13840.7
Kcnq3	Kcnq3	46.8942	1.31007	0.776917	1.68624	0.0917498	0.998874	27.7192	133.748	39.0104	30.7158	23.2117	26.9601
Syt5	Syt5	25.8984	2.08147	1.23455	1.68601	0.0917944	0.998874	13.8596	106.412	5.41811	15.3579	5.04603	9.29657
Procr	Procr	26.0151	1.21199	0.7191	1.68543	0.0919052	0.998874	32.6691	54.6706	21.6724	10.5586	15.1381	21.3821
Mtmr12	Mtmr12	1649.54	-0.224106	0.133062	-1.68423	0.0921376	0.998874	1465.16	1447.79	1652.52	1729.68	1740.88	1861.17
Ckap2l	Ckap2l	156.115	1.15974	0.688641	1.68411	0.0921612	0.998874	91.0774	452.985	102.944	95.027	98.9021	95.7547
Tbce	Tbce	811.787	0.873979	0.51905	1.6838	0.0922194	0.998874	547.454	2002.31	601.41	619.116	538.916	561.513
Spata6	Spata6	1162.61	-0.240284	0.14272	-1.68361	0.0922573	0.998874	1173.12	1019.22	1005.6	1267.99	1222.15	1287.58
Armcx4	Armcx4	163.022	0.50135	0.297786	1.68359	0.0922607	0.998874	160.375	237.231	175.547	143.02	127.16	134.8
Anks1b	Anks1b	490.316	0.368172	0.218718	1.68332	0.0923129	0.998874	464.297	557.445	636.086	475.135	402.673	406.26
Slc7a1	Slc7a1	1438.22	0.345447	0.20524	1.68314	0.092348	0.998874	1486.94	1754.34	1587.51	1547.31	1117.19	1136.04
Cpd	Cpd	964.197	0.347998	0.206799	1.68278	0.0924175	0.998874	902.854	1057.29	1279.76	838.926	925.441	780.912
Moap1	Moap1	129.907	0.546626	0.324962	1.68213	0.0925444	0.998874	144.536	161.083	157.125	81.5889	104.957	130.152
Gm40525	Gm40525	555.235	0.858849	0.510692	1.68173	0.0926204	0.998874	444.497	495.94	1207.16	502.012	216.979	464.829
Chdh	Chdh	100.177	0.809491	0.481377	1.68162	0.0926435	0.998874	92.0674	155.225	135.453	107.505	49.4511	61.3574
Zfp950	Zfp950	595.716	0.421246	0.250576	1.68111	0.0927412	0.998874	570.224	877.658	598.16	536.567	515.704	475.985
Elmo3	Elmo3	211.356	0.966994	0.575293	1.68087	0.0927875	0.998874	131.666	515.466	191.801	127.663	122.114	179.424
Mrgbp	Mrgbp	612.698	0.615782	0.36651	1.68012	0.0929337	0.998874	529.635	1143.2	551.564	527.928	457.17	466.688
Fstl1	Fstl1	2.26067	-4.59692	2.73633	-1.67996	0.0929653	0.998874	0	0	0	4.79935	5.04603	3.71863
Cep192	Cep192	593.346	0.534058	0.317904	1.67994	0.0929699	0.998874	534.585	1006.52	564.567	517.369	459.188	477.844
Stub1	Stub1	1376.14	0.443949	0.264271	1.6799	0.0929771	0.998874	1310.72	2131.18	1316.6	1303.5	1083.89	1110.94
Ptch1	Ptch1	235.069	0.508607	0.302771	1.67984	0.0929887	0.998874	229.673	260.662	338.09	236.128	165.51	180.354
Hpcal1	Hpcal1	3145.48	-0.269447	0.160713	-1.67657	0.0936264	0.998874	3030.3	2510.94	3016.8	3092.7	3474.69	3747.45
Rnf141	Rnf141	244.562	0.624272	0.372457	1.67609	0.0937203	0.998874	271.252	404.172	214.557	199.653	145.326	232.414
Atp6v0b	Atp6v0b	1334.97	0.449646	0.268293	1.67595	0.0937477	0.998874	1259.24	2109.7	1254.83	1110.57	1186.83	1088.63
Mettl3	Mettl3	632.464	0.682854	0.407482	1.67579	0.0937796	0.998874	513.795	1266.21	558.065	512.57	525.796	418.346
Eif4enif1	Eif4enif1	797.271	0.326788	0.19504	1.6755	0.0938371	0.998874	828.606	1041.67	791.044	765.976	695.342	660.986
Dnmt3a	Dnmt3a	1558.74	0.284032	0.16953	1.67541	0.0938537	0.998874	1632.46	1809.99	1692.62	1630.82	1276.64	1309.89
Ncl	Ncl	9260.99	-0.27314	0.163243	-1.67321	0.094285	0.998874	8112.82	7501.59	9546.71	9076.52	10899.4	10428.9
Gm41885	Gm41885	149.518	1.24251	0.74304	1.6722	0.094485	0.998874	89.0975	81.0296	460.539	95.027	98.9021	72.5133
Lratd1	Lratd1	6.48594	-2.40344	1.43752	-1.67194	0.0945363	0.998874	2.96992	0	3.25087	6.71908	11.1013	14.8745
Aco1	Aco1	405.171	-0.609122	0.364471	-1.67125	0.0946717	0.998874	448.457	191.347	322.919	504.891	440.013	523.397
Thada	Thada	987.997	-0.493633	0.295468	-1.67068	0.0947841	0.998874	646.452	683.382	1132.39	1076.97	1032.42	1356.37
Slc39a6	Slc39a6	649.996	-0.271954	0.162918	-1.66927	0.0950646	0.998874	626.652	540.848	599.243	666.149	755.895	711.188
Lclat1	Lclat1	1233.43	0.251249	0.150542	1.66897	0.0951234	0.998874	1305.77	1456.58	1259.17	1223.83	1076.82	1078.4
Ifrd1	Ifrd1	12857.4	0.320414	0.192032	1.66854	0.0952081	0.998874	12854.8	17587.3	12395.6	12185.5	11333.4	10787.7
Snn	Snn	28.7774	-2.14959	1.28833	-1.66851	0.0952149	0.998874	6.9298	0	24.9233	38.3948	37.3406	65.076
Mrps18a	Mrps18a	776.677	0.221306	0.132675	1.66802	0.0953109	0.998874	844.446	863.014	800.797	715.102	712.499	724.203
LOC115490135	LOC115490135	219.397	1.08596	0.651164	1.66772	0.095371	0.998874	173.245	166.941	554.815	200.613	64.5891	156.182
Tollip	Tollip	1421.12	-0.255845	0.153419	-1.66762	0.0953911	0.998874	1325.57	1380.43	1180.06	1410.05	1569.31	1661.3
LOC115490345	LOC115490345	596.393	0.301311	0.180708	1.6674	0.0954353	0.998874	615.762	621.878	737.947	580.721	511.667	510.382
Zkscan14	Zkscan14	389.357	-0.29164	0.175042	-1.66611	0.0956909	0.998874	335.6	369.026	345.676	405.065	453.133	427.642
D17H6S53E	D17H6S53E	153.856	0.763514	0.458466	1.66537	0.0958398	0.998874	145.526	308.498	126.784	109.425	124.132	108.77
Cxcl5	Cxcl5	16.1194	1.85105	1.11184	1.66485	0.0959433	0.998874	10.8897	50.7655	14.0871	11.5184	2.01841	7.43726
Gmeb1	Gmeb1	855.232	0.277969	0.167054	1.66394	0.096124	0.998874	879.095	1068.03	864.731	779.414	786.171	753.952
Slc24a3	Slc24a3	69.8789	0.88126	0.529649	1.66385	0.0961415	0.998874	64.3482	144.487	62.8501	53.7527	46.4234	47.4125
Gm38469	Gm38469	22.5385	1.75695	1.05666	1.66274	0.0963648	0.998874	7.91977	79.0771	17.338	8.63882	11.1013	11.1559
Coq6	Coq6	418.269	0.709862	0.4271	1.66205	0.0965031	0.998874	353.42	857.157	346.759	302.359	307.808	342.114
Commd4	Commd4	2496.36	0.463917	0.279153	1.66188	0.0965376	0.998874	2458.1	4047.58	2177	1944.69	2217.22	2133.56
Rap2b	Rap2b	551.469	-0.272445	0.163953	-1.66173	0.0965668	0.998874	477.166	483.249	538.56	596.079	573.229	640.534
Lrrc72	Lrrc72	4.77227	5.74821	3.45923	1.6617	0.0965723	0.998874	0	25.3828	3.25087	0	0	0
Fbxw28	Fbxw28	2.28215	-4.60995	2.77464	-1.66146	0.096622	0.998874	0	0	0	3.83948	7.06444	2.78897
Nab2	Nab2	1259.4	-0.325709	0.196052	-1.66135	0.0966441	0.998874	1260.23	916.709	1176.81	1482.04	1267.56	1453.05
Casc4	Casc4	524.372	0.42542	0.256107	1.6611	0.0966924	0.998874	513.795	758.554	530.975	503.931	394.599	444.376
Cyhr1	Cyhr1	843.547	0.364298	0.219341	1.66088	0.0967382	0.998874	791.977	1175.42	880.985	723.741	717.545	771.616
Tspan7	Tspan7	11.7737	-1.58803	0.956313	-1.66058	0.0967983	0.998874	3.95989	2.92878	10.8362	16.3178	16.1473	20.4525
2610042L04Rik	2610042L04Rik	916.727	0.574723	0.346353	1.65936	0.0970434	0.998874	1567.13	702.908	1020.77	870.601	722.591	616.363
Smap2	Smap2	3474.38	-0.280519	0.169057	-1.65932	0.097052	0.998874	3707.44	2757.94	2947.45	3753.09	3909.66	3770.69
Nav2	Nav2	1208.49	0.710756	0.4284	1.6591	0.0970963	0.998874	727.629	2304.95	1468.31	1121.13	744.793	884.104
LOC102633783	LOC102633783	4.04554	-2.7953	1.68568	-1.65826	0.0972647	0.998874	1.97994	0	1.08362	3.83948	8.07364	9.29657
Fra10ac1	Fra10ac1	145.778	0.441719	0.266619	1.65674	0.0975719	0.998874	150.476	187.442	165.794	115.184	131.197	124.574
Olr1	Olr1	19.922	1.80605	1.0904	1.65632	0.097657	0.998874	10.8897	61.5044	20.5888	3.83948	5.04603	17.6635
Plxdc2	Plxdc2	128.521	-0.738465	0.445914	-1.65607	0.0977079	0.998874	88.1075	63.4569	137.62	119.024	169.546	193.369
Tada2b	Tada2b	135.919	0.768503	0.464186	1.65559	0.0978048	0.998874	103.947	263.59	146.289	87.3481	100.921	113.418
Map3k11	Map3k11	852.097	-0.524212	0.316697	-1.65525	0.0978741	0.998874	803.857	428.578	864.731	1095.21	902.229	1017.97
Mylip	Mylip	340.136	-0.731587	0.442029	-1.65506	0.0979117	0.998874	206.904	145.463	415.027	385.867	397.627	489.929
Gm31606	Gm31606	192.455	0.491762	0.297278	1.65422	0.0980832	0.998874	173.245	246.994	254.651	181.415	153.399	145.027
Vars	Vars	4102.05	-0.200081	0.120955	-1.65417	0.0980928	0.998874	3994.54	3536.02	3923.8	4620.81	4294.17	4242.96
Nup210	Nup210	2676.46	0.571179	0.345303	1.65414	0.0980992	0.998874	1901.74	4584.52	3112.16	2379.52	1764.09	2316.71
Ctbp2	Ctbp2	86.7997	-0.661197	0.39991	-1.65336	0.0982571	0.998874	88.1075	61.5044	52.0139	90.2277	121.105	107.84
Tgfa	Tgfa	64.8172	1.25489	0.759153	1.65301	0.0983293	0.998874	34.649	178.656	60.6828	39.3546	50.4603	25.1007
2610002M06Rik	2610002M06Rik	487.219	0.436838	0.264506	1.65152	0.0986323	0.998874	436.578	723.409	521.222	427.142	396.618	418.346
Lrrc23	Lrrc23	66.5766	1.66147	1.00628	1.6511	0.0987181	0.998874	24.7493	253.828	24.9233	26.8763	27.2485	41.8346
Cnih2	Cnih2	89.9291	1.45589	0.881863	1.65092	0.0987549	0.998874	56.4284	307.522	31.425	56.6323	49.4511	38.1159
Setd4	Setd4	197.369	0.970398	0.587925	1.65055	0.0988311	0.998874	132.656	501.798	149.54	142.061	126.151	132.011
Trpt1	Trpt1	153.336	0.574803	0.348408	1.6498	0.098984	0.998874	136.616	237.231	176.63	133.422	105.967	130.152
Zscan26	Zscan26	1407.8	0.709129	0.430137	1.64861	0.0992268	0.998874	1105.8	2975.64	1159.48	1189.28	851.769	1164.86
Gdf9	Gdf9	11.9524	-2.22396	1.35	-1.64738	0.0994805	0.998874	2.96992	0	9.7526	14.398	23.2117	21.3821
Tcaim	Tcaim	206.394	0.579672	0.352151	1.64609	0.0997453	0.998874	201.954	331.929	208.055	175.656	130.187	190.58
Atrn	Atrn	384.982	0.960203	0.583496	1.6456	0.0998458	0.998874	204.924	977.237	343.508	312.917	211.933	259.374
Klhl15	Klhl15	330.698	0.423815	0.257552	1.64555	0.0998561	0.998874	338.57	478.368	319.669	283.161	284.596	279.827
Tcf20	Tcf20	640.018	0.361857	0.219995	1.64485	0.100001	0.998874	587.053	824.94	747.699	616.236	503.593	560.583
Gtf3c4	Gtf3c4	189.802	0.665577	0.404738	1.64447	0.10008	0.998874	178.195	344.62	175.547	173.736	140.28	126.433
Rasl11a	Rasl11a	154.929	0.819693	0.49847	1.64442	0.10009	0.998874	123.746	331.929	137.62	124.783	112.022	99.4733
Ptar1	Ptar1	593.086	0.57412	0.349206	1.64407	0.100161	0.998874	515.775	1070.96	541.811	478.015	483.409	468.547
Kat7	Kat7	1766.44	-0.312627	0.190204	-1.64365	0.100249	0.998874	1856.2	1314.05	1557.17	1822.79	1990.15	2058.26
Usp34	Usp34	1943.39	0.261996	0.159407	1.64356	0.100266	0.998874	1878.97	2349.86	2129.32	1911.1	1659.13	1731.95
Gpd2	Gpd2	597.896	0.285952	0.17403	1.64312	0.100357	0.998874	607.843	659.952	703.271	593.199	501.575	521.538
Kcnk13	Kcnk13	11.3525	-2.62496	1.59785	-1.64281	0.100423	0.998874	1.97994	0	7.58536	2.87961	22.2025	33.4677
Fan1	Fan1	159.97	0.467607	0.284731	1.64228	0.100533	0.998874	174.235	214.777	167.961	154.539	119.086	129.222
Gtf2ird1	Gtf2ird1	592.721	0.78616	0.478978	1.64133	0.100729	0.998874	807.817	1057.29	385.77	654.631	366.342	284.475
Crnkl1	Crnkl1	883.908	-0.23555	0.143537	-1.64105	0.100788	0.998874	845.436	752.697	837.64	971.388	988.012	908.275
Galr3	Galr3	34.384	1.48632	0.90605	1.64044	0.100914	0.998874	18.8095	109.341	23.8397	13.4382	23.2117	17.6635
Klhl5	Klhl5	403.874	-0.452247	0.275802	-1.63975	0.101057	0.998874	401.929	260.662	360.846	505.851	384.507	509.452
Prex1	Prex1	3138.52	0.375157	0.228883	1.63907	0.101198	0.998874	2737.27	4480.06	3415.58	2867.13	2505.86	2825.23
Faim	Faim	935.592	0.365433	0.223014	1.63862	0.101293	0.998874	1076.1	1260.35	823.553	797.651	874.981	780.912
Sec16a	Sec16a	879.125	0.387959	0.236957	1.63725	0.101578	0.998874	767.228	1170.54	1052.2	851.404	682.223	751.163
Zfp442	Zfp442	176.654	-0.452881	0.276759	-1.63638	0.101761	0.998874	177.205	123.985	146.289	219.81	192.758	199.876
Dcun1d1	Dcun1d1	1207.68	-0.388362	0.237444	-1.63559	0.101925	0.998874	1231.52	771.246	1135.64	1309.26	1487.57	1310.82
Ifng	Ifng	1799.93	0.471474	0.288355	1.63505	0.10204	0.998874	2651.14	1967.17	1655.77	1794.96	1640.97	1089.56
Prkd2	Prkd2	3596.63	-0.316716	0.193717	-1.63494	0.102062	0.998874	2536.31	3683.43	3390.65	3928.74	3809.75	4230.87
Coil	Coil	242.904	0.529101	0.32376	1.63424	0.102209	0.998874	210.864	386.599	263.32	191.974	203.859	200.806
Nlrp14	Nlrp14	2.27208	-4.60386	2.81794	-1.63377	0.102307	0.998874	0	0	0	1.91974	7.06444	4.64829
Mpzl1	Mpzl1	37.2749	1.39261	0.852469	1.63362	0.102338	0.998874	31.6791	106.412	23.8397	32.6355	15.1381	13.9449
Mbtps2	Mbtps2	286.194	1.0173	0.622778	1.63349	0.102366	0.998874	165.325	778.08	205.888	203.492	164.5	199.876
Irgq	Irgq	173.845	0.895379	0.548531	1.63232	0.102612	0.998874	123.746	406.124	148.456	108.465	114.04	142.238
AU022751	AU022751	2.24926	-4.58998	2.81263	-1.63192	0.102697	0.998874	0	0	0	7.67895	3.02762	2.78897
Trub1	Trub1	241.177	1.00136	0.613749	1.63154	0.102776	0.998874	145.526	638.474	180.965	180.455	135.234	166.409
Ahsa2	Ahsa2	1042.97	0.637548	0.391188	1.62977	0.103149	0.998874	867.215	2041.36	900.49	931.073	831.585	686.087
1700019D03Rik	1700019D03Rik	222.741	0.785721	0.482736	1.62764	0.103601	0.998874	153.446	453.961	238.397	198.693	130.187	161.76
Miga1	Miga1	250.308	1.02364	0.629126	1.62708	0.103719	0.998874	167.305	684.359	154.958	175.656	150.372	169.198
Zfp511	Zfp511	895.384	0.26492	0.162821	1.62706	0.103723	0.998874	954.333	974.308	1003.43	910.916	802.318	726.992
Gm5861	Gm5861	10.6268	1.63191	1.00345	1.62629	0.103887	0.998874	16.8295	20.5015	10.8362	7.67895	6.05523	1.85931
Misp3	Misp3	59.4076	1.31234	0.807289	1.62562	0.104031	0.998874	48.5086	170.846	34.6759	21.1171	52.4787	28.8194
Grb7	Grb7	503.355	0.383281	0.235792	1.6255	0.104056	0.998874	541.515	684.359	483.296	412.744	497.538	400.682
Carm1	Carm1	478.863	0.615766	0.378847	1.62537	0.104084	0.998874	446.477	863.991	428.031	477.055	322.946	334.677
Cltb	Cltb	429.42	-0.378887	0.233175	-1.6249	0.104183	0.998874	341.54	359.264	419.362	398.346	555.063	502.945
Ppip5k1	Ppip5k1	194.515	0.533057	0.328182	1.62427	0.104318	0.998874	195.024	307.522	187.467	174.696	156.427	145.956
Ric8b	Ric8b	393.138	-0.504809	0.310791	-1.62427	0.104318	0.998874	389.059	226.492	359.763	544.246	386.526	452.743
Alg8	Alg8	283.207	0.556278	0.342617	1.62361	0.104458	0.998874	280.162	476.415	254.651	221.73	254.32	211.962
Tia1	Tia1	820.619	0.515336	0.317486	1.62318	0.104552	0.998874	750.399	1361.88	784.543	810.13	599.468	617.292
Ubac2	Ubac2	2113.68	-0.273666	0.16862	-1.62298	0.104595	0.998874	1741.36	1845.13	2155.32	2073.32	2326.22	2540.75
Spaca1	Spaca1	34.5984	1.28997	0.7949	1.62281	0.10463	0.998874	29.6992	93.721	23.8397	17.2776	27.2485	15.8042
Tbc1d15	Tbc1d15	1456.07	-0.240428	0.148195	-1.62238	0.104721	0.998874	1200.84	1480.01	1324.19	1554.03	1554.18	1623.18
Gm39469	Gm39469	190.125	0.879356	0.542055	1.62226	0.104747	0.998874	137.606	444.199	157.125	115.184	145.326	141.308
Meis3	Meis3	1014.38	0.510149	0.314483	1.62219	0.104763	0.998874	891.965	1739.7	943.835	861.962	832.594	816.239
Med20	Med20	568.169	-0.494172	0.30471	-1.62178	0.104851	0.998874	511.815	304.593	599.243	657.51	683.232	652.619
Ssbp3	Ssbp3	1580.58	0.368205	0.227093	1.62138	0.104935	0.998874	1514.66	2263.95	1564.75	1506.99	1360.41	1272.7
F2r	F2r	845.662	-0.338393	0.208721	-1.62127	0.10496	0.998874	771.188	739.029	730.361	818.768	1156.55	858.074
Rdm1	Rdm1	1274.47	0.579057	0.357221	1.621	0.105017	0.998874	847.416	2177.06	1556.08	967.548	1008.2	1090.49
Gmnn	Gmnn	364.458	0.353757	0.218264	1.62077	0.105066	0.998874	448.457	423.697	354.344	344.593	333.038	282.616
Os9	Os9	3159.31	-0.290104	0.179094	-1.61984	0.105267	0.998874	3089.7	2384.03	3054.73	3135.89	3481.76	3809.74
Atg16l1	Atg16l1	1018.84	0.744923	0.459942	1.6196	0.105318	0.998874	719.71	2277.62	831.138	795.731	725.619	763.249
Dalrd3	Dalrd3	1215.94	0.357362	0.220653	1.61957	0.105326	0.998874	1457.24	1476.11	1163.81	1298.7	949.662	950.11
Pdk1	Pdk1	705.66	-0.478473	0.295485	-1.61928	0.105387	0.998874	599.923	401.243	768.288	770.775	777.088	916.642
Kif23	Kif23	249.683	-0.628174	0.388183	-1.61824	0.10561	0.998874	259.373	110.317	218.892	296.6	321.936	290.983
Wfikkn2	Wfikkn2	24.2594	-2.04822	1.26598	-1.61789	0.105685	0.998874	8.90975	0	19.5052	23.9967	49.4511	43.6939
Nf1	Nf1	198.767	0.615133	0.380241	1.61775	0.105717	0.998874	163.345	303.617	254.651	192.934	119.086	158.971
Zfp869	Zfp869	1688.12	-0.215799	0.133411	-1.61755	0.105759	0.998874	1423.58	1594.23	1668.78	1771.92	1803.45	1866.75
Arhgef10	Arhgef10	322.223	0.881263	0.544818	1.61754	0.105762	0.998874	208.884	782.961	261.153	249.566	204.869	225.907
Slc45a3	Slc45a3	2.42298	-3.62417	2.24201	-1.61648	0.105991	0.998874	0	0	1.08362	3.83948	4.03682	5.57794
Psmg2	Psmg2	572.891	0.526023	0.325573	1.61568	0.106162	0.998874	564.284	964.545	499.55	520.249	471.299	417.416
Stx4a	Stx4a	2278.58	0.499089	0.308967	1.61535	0.106235	0.998874	1927.48	3924.57	2154.24	1865.03	1965.93	1834.21
Syp	Syp	216.287	1.05561	0.653715	1.61479	0.106357	0.998874	121.767	599.424	154.958	120.944	134.224	166.409
Atp2a3	Atp2a3	3825.97	-0.266483	0.165069	-1.61438	0.106446	0.998874	3212.46	3364.19	3844.69	4002.65	3778.46	4753.34
Slc41a2	Slc41a2	55.4921	1.62303	1.00565	1.61391	0.106547	0.998874	15.8395	204.038	31.425	22.077	36.3314	23.2414
Gm5458	Gm5458	51.4621	0.922728	0.571925	1.61337	0.106663	0.998874	75.2379	87.8635	39.0104	47.0336	25.2301	34.3973
Kcmf1	Kcmf1	1373.29	0.300627	0.186443	1.61243	0.106868	0.998874	1304.78	1809.01	1433.63	1249.75	1231.23	1211.34
Ip6k2	Ip6k2	852.296	0.339407	0.210508	1.61232	0.106892	0.998874	866.225	1169.56	820.302	752.537	731.674	773.475
LOC115487832	LOC115487832	196.447	1.24197	0.770305	1.61231	0.106894	0.998874	87.1175	116.175	625.25	108.465	93.8561	147.816
Tlr13	Tlr13	22.4655	-2.20511	1.36803	-1.61188	0.106988	0.998874	8.90975	0	15.1707	9.59869	44.405	56.7091
Tango6	Tango6	410.966	1.12448	0.697668	1.61177	0.107012	0.998874	200.964	1256.45	232.979	285.081	229.09	261.234
1810037I17Rik	1810037I17Rik	1069.82	0.330848	0.205345	1.61119	0.107139	0.998874	1314.68	1198.85	1061.95	947.391	1103.06	792.998
D830031N03Rik	D830031N03Rik	111.672	1.00921	0.627013	1.60955	0.107496	0.998874	58.4083	264.567	124.617	89.2678	73.672	59.4981
Rhov	Rhov	6.9865	-2.25575	1.40247	-1.60841	0.107745	0.998874	2.96992	0	4.33449	8.63882	11.1013	14.8745
Abhd11	Abhd11	762.61	0.826929	0.514139	1.60838	0.107753	0.998874	538.545	1840.25	547.229	480.894	568.183	600.559
Ski	Ski	1981.73	0.483427	0.300621	1.6081	0.107814	0.998874	1548.32	3249.97	2133.65	1741.2	1647.02	1570.19
Ubox5	Ubox5	197.844	0.478143	0.297385	1.60782	0.107874	0.998874	225.714	274.329	190.718	167.977	190.74	137.589
Mmp10	Mmp10	63.0465	1.10003	0.68419	1.60778	0.107883	0.998874	34.649	157.178	66.101	43.1941	35.3222	41.8346
Mta2	Mta2	3133.89	-0.382091	0.237727	-1.60727	0.107996	0.998874	3322.35	1950.57	2891.1	3367.22	3648.28	3623.8
S1pr4	S1pr4	3331.57	-0.327265	0.20375	-1.60621	0.108227	0.998874	2688.76	3345.64	2831.51	3031.27	3721.95	4370.32
Pkd1l2	Pkd1l2	3.0528	-2.98591	1.85962	-1.60566	0.108349	0.998874	0.989972	0	1.08362	3.83948	4.03682	8.36692
Gigyf1	Gigyf1	1564.08	0.638151	0.397445	1.60564	0.108354	0.998874	1107.78	3052.77	1552.83	1375.49	1006.18	1289.43
Nol6	Nol6	638.325	-0.449618	0.28005	-1.60549	0.108386	0.998874	580.124	374.884	664.26	691.106	702.407	817.169
Arhgdig	Arhgdig	2.41559	-3.62901	2.26066	-1.60529	0.10843	0.998874	0.989972	0	0	2.87961	5.04603	5.57794
H2ac11	H2ac11	40.8839	0.961503	0.598991	1.60521	0.108449	0.998874	68.3081	34.1691	59.5992	38.3948	26.2393	18.5931
Osgin1	Osgin1	1474.24	-0.374589	0.233394	-1.60497	0.108501	0.998874	1405.76	980.166	1466.14	1479.16	1605.65	1908.59
Prkca	Prkca	2898.58	0.352885	0.219989	1.6041	0.108692	0.998874	2689.75	3941.16	3123	2979.43	2294.93	2363.19
Rpl4	Rpl4	50504.1	-0.370759	0.231147	-1.604	0.108714	0.998874	47886.9	33532.6	50730.9	46560.4	63066.2	61247.7
Tmem265	Tmem265	220.017	0.857787	0.534783	1.60399	0.108716	0.998874	148.496	502.774	199.387	185.255	126.151	158.042
Timmdc1	Timmdc1	212.71	0.56934	0.354984	1.60385	0.108748	0.998874	202.944	342.667	216.724	210.211	161.473	142.238
LOC108167694	LOC108167694	6.48889	2.24284	1.39841	1.60384	0.108748	0.998874	1.97994	21.4777	8.66898	1.91974	3.02762	1.85931
Rsph4a	Rsph4a	7.99681	2.41109	1.5039	1.60323	0.108884	0.998874	3.95989	33.1929	3.25087	1.91974	1.00921	4.64829
Tomm6	Tomm6	2323.64	0.263667	0.164494	1.6029	0.108958	0.998874	2539.28	2744.27	2322.2	1889.98	2388.79	2057.33
Nipal2	Nipal2	165.974	0.493951	0.308164	1.60288	0.10896	0.998874	154.436	238.208	189.634	151.659	138.261	123.644
Gm2237	Gm2237	241.878	0.516619	0.322438	1.60223	0.109105	0.998874	347.48	230.397	276.324	254.365	172.574	170.127
Rpap3	Rpap3	279.65	-0.334499	0.208786	-1.60212	0.109129	0.998874	246.503	274.329	221.059	306.198	323.955	305.857
Fam189b	Fam189b	2342.83	-0.290445	0.181295	-1.60206	0.109142	0.998874	1993.8	1873.44	2456.57	2309.45	2619.9	2803.85
Kdm6b	Kdm6b	8279.74	0.783748	0.489932	1.59971	0.109663	0.998874	4611.29	19357.3	7456.4	6497.35	5031.9	6724.21
Dynlt1a	Dynlt1a	108.985	0.752688	0.470701	1.59908	0.109803	0.998874	118.797	206.967	84.5225	72.9501	77.7088	92.9657
Zfp940	Zfp940	239.893	0.342679	0.214313	1.59896	0.109829	0.998874	253.433	287.997	263.32	229.409	198.813	206.384
Gtf3c1	Gtf3c1	903.556	0.383317	0.239754	1.59879	0.109867	0.998874	824.647	1292.57	951.42	843.725	709.471	799.505
Itgad	Itgad	5.37803	-2.38403	1.49143	-1.59849	0.109935	0.998874	1.97994	0	3.25087	6.71908	10.0921	10.2262
Susd4	Susd4	50.2156	1.92155	1.2022	1.59836	0.109964	0.998874	2.96992	164.988	70.4354	28.7961	8.07364	26.0304
Hdhd5	Hdhd5	1364.9	0.636894	0.398484	1.59829	0.109978	0.998874	1035.51	2751.1	1197.4	1011.7	1105.08	1088.63
Endov	Endov	572.167	0.628441	0.3932	1.59827	0.109982	0.998874	450.437	1104.15	529.891	472.256	407.719	468.547
Git1	Git1	422.059	0.51422	0.321847	1.59772	0.110106	0.998874	343.52	655.071	490.881	406.985	306.798	329.099
Chkb	Chkb	1520.58	0.555703	0.347831	1.59762	0.110127	0.998874	1276.07	2740.36	1413.04	1463.8	1108.11	1122.1
Oma1	Oma1	508.645	0.333108	0.208507	1.59759	0.110135	0.998874	504.886	670.691	525.557	470.336	460.198	420.205
Golga2	Golga2	974.825	-0.225654	0.141304	-1.59694	0.110279	0.998874	946.413	931.353	818.135	1042.42	1053.61	1057.02
Spef1	Spef1	36.9037	1.13212	0.709084	1.5966	0.110355	0.998874	23.7593	84.9347	43.3449	29.7559	19.1749	20.4525
Eaf2	Eaf2	102.752	0.696793	0.436675	1.59568	0.11056	0.998874	81.1777	137.653	162.543	96.9468	66.6075	71.5836
Acap1	Acap1	8110.93	0.381591	0.239324	1.59445	0.110835	0.998874	8200.93	11654.6	7676.38	8364.3	6764.7	6004.66
Glcci1	Glcci1	2728.62	0.249528	0.156552	1.5939	0.110959	0.998874	3090.69	3121.11	2679.8	2249.93	2771.28	2458.94
Nebl	Nebl	629.403	0.89863	0.563886	1.59364	0.111017	0.998874	303.921	1568.85	585.156	446.339	402.673	469.477
Lemd2	Lemd2	1187.89	0.309114	0.194118	1.5924	0.111294	0.998874	1197.87	1586.42	1159.48	1013.62	1074.8	1095.14
Gbp10	Gbp10	598.814	0.767511	0.481992	1.59237	0.111301	0.998874	451.427	1330.64	481.128	522.169	467.262	340.255
Rbm12b1	Rbm12b1	294.041	0.759923	0.477241	1.59232	0.111312	0.998874	248.483	638.474	222.143	225.569	225.053	204.525
E330017A01Rik	E330017A01Rik	2.11395	-4.49963	2.82595	-1.59225	0.111328	0.998874	0	0	0	3.83948	6.05523	2.78897
Prkab2	Prkab2	218.903	0.697047	0.437791	1.59219	0.111342	0.998874	168.295	411.006	232.979	208.292	153.399	139.449
Gm13023	Gm13023	2.09565	-4.48767	2.81927	-1.59179	0.111433	0.998874	0	0	0	2.87961	5.04603	4.64829
Gm43305	Gm43305	3847.35	0.850144	0.534182	1.59149	0.1115	0.998874	2817.46	5459.25	6571.09	4463.39	995.076	2777.82
Sesn2	Sesn2	244.941	-0.377739	0.237397	-1.59117	0.111572	0.998874	247.493	182.561	209.139	268.763	273.495	288.194
Elf4	Elf4	1962.98	0.347168	0.218326	1.59013	0.111804	0.998874	1670.08	2501.18	2422.98	1879.42	1618.77	1685.47
Gemin5	Gemin5	483.209	0.758753	0.477272	1.58977	0.111887	0.998874	342.53	1059.24	420.445	419.463	298.725	358.848
Ripk1	Ripk1	1048.05	-0.684055	0.430431	-1.58923	0.112008	0.998874	1034.52	337.786	1040.28	1291.98	1241.32	1342.43
Nmnat1	Nmnat1	361.038	0.532696	0.335405	1.58822	0.112237	0.998874	412.818	582.828	284.993	323.476	290.651	271.46
Dynlt1b	Dynlt1b	684.699	0.331271	0.208619	1.58792	0.112303	0.998874	642.492	833.727	812.717	526.008	649.928	643.323
Utp15	Utp15	690.073	-0.235234	0.148174	-1.58755	0.112389	0.998874	647.442	634.569	619.832	795.731	696.352	746.515
Taok3	Taok3	2127.55	-0.236321	0.148862	-1.58751	0.112397	0.998874	2093.79	1696.74	2070.8	2320.96	2261.63	2321.35
Sulf2	Sulf2	87.5734	-0.601376	0.378882	-1.58724	0.112459	0.998874	71.278	70.2908	67.1846	78.7093	105.967	132.011
Vil1	Vil1	2.0975	-4.48891	2.82823	-1.58718	0.112472	0.998874	0	0	0	5.75921	4.03682	2.78897
Sqstm1	Sqstm1	11702.9	-0.244553	0.154149	-1.58647	0.112632	0.998874	12059.8	9868.04	10212.1	11377.3	13271	13428.9
Stard7	Stard7	848.528	-0.388767	0.245063	-1.5864	0.112648	0.998874	773.168	548.658	883.152	1058.74	893.147	934.306
Ptprb	Ptprb	2.59487	-3.73023	2.35145	-1.58635	0.112659	0.998874	0	0	1.08362	9.59869	3.02762	1.85931
Mrps10	Mrps10	422.862	0.747091	0.47101	1.58615	0.112706	0.998874	358.37	922.566	308.832	340.754	324.964	281.686
Tmem115	Tmem115	623.166	-0.293564	0.185093	-1.58603	0.112732	0.998874	645.462	537.92	496.299	686.306	706.444	666.564
Shc1	Shc1	1450.75	-0.311587	0.196544	-1.58533	0.112891	0.998874	1361.21	1039.72	1483.48	1511.79	1634.91	1673.38
Cdkn3	Cdkn3	109.719	1.17291	0.740004	1.585	0.112965	0.998874	86.1276	302.641	67.1846	35.5152	99.9113	66.9353
Rps6ka1	Rps6ka1	4211.7	-0.466928	0.294617	-1.58487	0.112997	0.998874	4712.27	2237.59	3658.31	4483.55	4949.14	5229.32
Map3k3	Map3k3	2622.37	-0.262824	0.165839	-1.58481	0.113009	0.998874	2131.41	2513.87	2507.5	2672.28	2657.24	3251.94
Dcun1d2	Dcun1d2	283.999	-0.296685	0.187222	-1.58467	0.113042	0.998874	248.483	262.614	253.568	298.519	321.936	318.872
Braf	Braf	595.884	0.623106	0.393282	1.58437	0.113108	0.998874	508.846	1144.18	514.721	462.657	405.701	539.201
Tnip3	Tnip3	117.189	1.05821	0.668084	1.58394	0.113207	0.998874	108.897	307.522	58.5156	82.5487	78.718	66.9353
Slc5a3	Slc5a3	1488.71	0.552827	0.349058	1.58377	0.113247	0.998874	1782.94	1919.33	1609.18	1846.79	981.957	792.068
Rpp40	Rpp40	92.2866	1.02394	0.646557	1.58369	0.113265	0.998874	62.3682	237.231	71.5191	62.3915	62.5707	57.6388
St6galnac6	St6galnac6	323.271	0.741316	0.468303	1.58298	0.113425	0.998874	329.661	673.62	210.223	262.044	238.172	225.907
Cdk6	Cdk6	3462.44	0.332795	0.210243	1.58291	0.113442	0.998874	3929.2	4383.41	3267.12	3539.04	3146.7	2509.14
Opn3	Opn3	7.48656	-2.15066	1.35907	-1.58245	0.113547	0.998874	3.95989	0	4.33449	13.4382	11.1013	12.0855
Polr1b	Polr1b	292.966	-0.408242	0.258012	-1.58226	0.113591	0.998874	286.102	205.015	264.404	373.389	288.633	340.255
Rorc	Rorc	518.357	1.12675	0.712224	1.58202	0.113646	0.998874	177.205	1468.3	487.63	261.084	496.529	219.399
Cdkn2b	Cdkn2b	54.4392	0.854049	0.54008	1.58134	0.113801	0.998874	60.3883	105.436	44.4285	40.3145	33.3038	42.7642
Xxylt1	Xxylt1	888.438	-0.48265	0.305229	-1.58127	0.113816	0.998874	809.797	463.724	950.337	1027.06	1050.58	1029.13
Igfbp4	Igfbp4	1772.6	-0.854747	0.540854	-1.58036	0.114023	0.998874	580.124	741.958	2465.24	1884.22	2071.9	2892.16
Zfp788	Zfp788	258.792	0.510397	0.323003	1.58016	0.11407	0.998874	265.312	414.911	231.895	222.69	218.998	198.947
Vps45	Vps45	390.118	0.635124	0.40197	1.58003	0.1141	0.998874	355.4	749.768	318.585	274.523	318.909	323.521
H2-Eb1	H2-Eb1	1676.21	-1.01489	0.642439	-1.57975	0.114164	0.998874	507.856	1242.78	1578.84	559.604	2817.7	3350.48
Dmtf1	Dmtf1	1542.25	0.647432	0.409865	1.57962	0.114193	0.998874	1104.81	3139.65	1403.29	1343.82	1098.02	1163.93
Calcrl	Calcrl	362.132	0.725584	0.459346	1.5796	0.114198	0.998874	268.282	770.27	315.334	263.964	270.467	284.475
Abhd12b	Abhd12b	29.6691	2.05664	1.30203	1.57956	0.114208	0.998874	1.97994	122.033	19.5052	12.4783	8.07364	13.9449
Ccdc138	Ccdc138	79.8475	0.953051	0.603735	1.57859	0.11443	0.998874	63.3582	177.679	74.7699	38.3948	74.6812	50.2015
Dnm1l	Dnm1l	923.274	0.488179	0.309295	1.57836	0.114483	0.998874	833.556	1536.63	863.647	842.765	787.18	675.861
Cep85l	Cep85l	665.848	0.426877	0.270479	1.57823	0.114514	0.998874	850.386	815.178	625.25	730.46	489.465	484.351
Gm46841	Gm46841	729.39	0.567386	0.359573	1.57794	0.114578	0.998874	472.217	1107.08	1033.78	578.801	567.173	617.292
Cdc42bpg	Cdc42bpg	86.1656	0.775625	0.491702	1.57743	0.114697	0.998874	98.9972	160.107	67.1846	76.7895	53.4879	60.4277
Abcb1b	Abcb1b	268.252	0.77984	0.49443	1.57725	0.114738	0.998874	181.165	587.709	248.15	190.054	210.924	191.509
Xlr4a	Xlr4a	1220.87	0.413511	0.26233	1.5763	0.114956	0.998874	1291.91	1767.03	1124.8	1270.87	968.837	901.768
Serping1	Serping1	4.12058	-3.41242	2.16484	-1.57629	0.114958	0.998874	0	0	2.16724	1.91974	14.1289	6.5076
Suv39h1	Suv39h1	265.806	-0.6434	0.408177	-1.57628	0.114961	0.998874	287.092	112.27	223.226	314.837	296.706	360.707
Lysmd2	Lysmd2	579.935	0.272299	0.172762	1.57615	0.114991	0.998874	611.803	710.718	580.822	513.53	520.75	541.99
Prkar2b	Prkar2b	39.7114	-0.955928	0.606723	-1.57556	0.115127	0.998874	28.7092	15.6202	36.8432	46.0737	40.3682	70.654
Pole2	Pole2	114.961	0.7845	0.497986	1.57534	0.115177	0.998874	101.967	230.397	104.028	93.1073	63.5799	96.6844
Hif3a	Hif3a	26.0206	1.76946	1.12328	1.57526	0.115196	0.998874	7.91977	97.6261	15.1707	14.398	7.06444	13.9449
Wdr46	Wdr46	521.014	-0.251755	0.15982	-1.57524	0.1152	0.998874	492.016	443.222	491.965	557.684	549.008	592.192
Rrp8	Rrp8	407.383	-0.456947	0.290181	-1.5747	0.115327	0.998874	459.347	258.709	312.083	462.657	489.465	462.04
Tcea2	Tcea2	112.495	0.449145	0.285316	1.5742	0.115442	0.998874	134.636	125.938	128.951	97.9066	102.939	84.5988
Nsl1	Nsl1	97.6082	0.861418	0.547468	1.57346	0.115613	0.998874	76.2278	214.777	86.6898	72.9501	61.5615	73.4429
Bend3	Bend3	107.531	0.886397	0.563753	1.57232	0.115877	0.998874	83.1576	240.16	95.3588	84.4685	56.5155	85.5285
Utp3	Utp3	1037.47	-0.546153	0.347433	-1.57196	0.115959	0.998874	991.952	465.676	1072.79	1136.49	1338.21	1219.71
Dgat1	Dgat1	5707.28	0.358838	0.228281	1.57191	0.115972	0.998874	7096.12	6495.06	5648.92	6344.73	4647.39	4011.47
Mfsd8	Mfsd8	197.778	0.459935	0.292762	1.57102	0.116178	0.998874	180.175	268.472	238.397	167.977	185.694	145.956
Aurkb	Aurkb	228.342	0.982589	0.625466	1.57097	0.11619	0.998874	169.285	609.187	131.118	143.02	170.556	146.886
Sap25	Sap25	817.757	0.634416	0.403944	1.57055	0.116286	0.998874	553.394	1525.9	904.825	782.293	559.1	581.036
Las1l	Las1l	983.992	-0.359599	0.229051	-1.56995	0.116427	0.998874	905.824	652.142	1028.36	1086.57	1071.78	1159.28
Orc6	Orc6	544.398	0.636692	0.405666	1.5695	0.116532	0.998874	459.347	1079.74	448.62	420.423	426.894	431.361
Prrg2	Prrg2	48.5064	0.790677	0.503823	1.56935	0.116566	0.998874	68.3081	47.8368	68.2682	45.1138	37.3406	24.1711
Il3ra	Il3ra	1004.48	0.480796	0.306384	1.56926	0.116587	0.998874	1106.79	1621.57	782.375	870.601	861.861	783.701
Zbtb10	Zbtb10	413.812	0.924885	0.589749	1.56827	0.116818	0.998874	189.085	1022.14	415.027	322.516	230.099	303.998
Ntrk3	Ntrk3	128.812	1.09692	0.699534	1.56807	0.116865	0.998874	54.4485	347.549	124.617	95.027	78.718	72.5133
Intu	Intu	168.302	0.567309	0.36182	1.56793	0.116897	0.998874	134.636	264.567	203.721	142.061	128.169	136.66
Ess2	Ess2	884.784	0.60094	0.383272	1.56792	0.1169	0.998874	769.208	1700.65	729.278	731.42	759.932	618.222
Heca	Heca	1028.93	0.51539	0.328766	1.56765	0.116963	0.998874	729.609	1657.69	1245.08	819.728	822.502	898.979
Plekho2	Plekho2	1688.22	-0.254805	0.162555	-1.5675	0.116998	0.998874	1560.2	1442.91	1615.68	1605.86	1852.9	2051.75
Ogfod3	Ogfod3	84.0306	-0.772822	0.493069	-1.56737	0.117028	0.998874	96.0273	38.0742	52.0139	113.265	97.8929	106.911
Pcyt2	Pcyt2	1100.42	0.489272	0.312245	1.56695	0.117127	0.998874	963.243	1870.52	1021.86	974.267	882.045	890.612
Endog	Endog	166.321	-0.74358	0.474546	-1.56693	0.117131	0.998874	166.315	59.5519	147.373	170.857	226.062	227.766
Crtc3	Crtc3	2484.46	-0.470158	0.300054	-1.56691	0.117136	0.998874	2191.8	1301.36	2756.74	2889.21	2678.43	3089.25
Bmp1	Bmp1	30.0517	1.70778	1.08995	1.56684	0.117151	0.998874	12.8696	113.246	11.9198	18.2375	10.0921	13.9449
Ano8	Ano8	422.201	0.666072	0.425128	1.56676	0.117171	0.998874	329.661	840.56	383.602	278.362	331.019	370.004
Tagap	Tagap	7929.4	-0.313793	0.200295	-1.56665	0.117196	0.998874	5515.13	7309.26	8387.24	8296.15	9173.68	8894.96
Ncald	Ncald	12.218	-2.20341	1.407	-1.56603	0.117342	0.998874	10.8897	0	2.16724	17.2776	26.2393	16.7338
Zfp747	Zfp747	202.028	-0.364762	0.232992	-1.56556	0.117452	0.998874	159.385	187.442	183.132	216.93	217.988	247.289
Actr1a	Actr1a	2262.07	-0.530392	0.338807	-1.56547	0.117472	0.998874	2527.4	1026.05	1999.28	2643.48	2629.99	2746.21
Usp7	Usp7	1215.62	0.410778	0.262509	1.56481	0.117627	0.998874	1008.78	1739.7	1414.13	1175.84	922.414	1032.85
Slc26a6	Slc26a6	165.198	1.04362	0.667417	1.56367	0.117895	0.998874	125.726	454.937	86.6898	114.224	99.9113	109.7
Crmp1	Crmp1	1685.52	0.349084	0.223282	1.56342	0.117953	0.998874	1896.79	2302.02	1466.14	1489.72	1595.55	1362.88
Poc1b	Poc1b	247.707	-0.552599	0.353456	-1.56342	0.117954	0.998874	255.413	123.985	223.226	280.282	294.688	308.646
Card6	Card6	827.401	-0.515969	0.330126	-1.56294	0.118066	0.998874	449.447	691.192	902.657	833.166	871.953	1215.99
Upb1	Upb1	5.20664	-2.32842	1.49058	-1.56209	0.118266	0.998874	1.97994	0	3.25087	8.63882	8.07364	9.29657
Zp1	Zp1	2.06914	-4.47017	2.86205	-1.56188	0.118317	0.998874	0	0	0	2.87961	3.02762	6.5076
Il1r2	Il1r2	5509.04	0.588997	0.377322	1.56099	0.118525	0.998874	8986.96	6691.29	4176.28	6179.64	4095.35	2924.7
Atp7a	Atp7a	400.592	0.845174	0.541783	1.55999	0.118763	0.998874	249.473	969.427	325.087	325.396	266.43	267.741
Sf3b4	Sf3b4	2100.05	-0.180769	0.115941	-1.55914	0.118963	0.998874	1993.8	1978.88	1933.18	2374.72	2176.86	2142.86
Tbc1d23	Tbc1d23	448.114	0.433275	0.277915	1.55902	0.118992	0.998874	403.909	672.644	468.125	395.466	344.139	404.401
Cers6	Cers6	117.457	-0.625423	0.401166	-1.55901	0.118993	0.998874	75.2379	93.721	108.362	168.937	94.8653	163.62
Pdlim2	Pdlim2	1919.5	-0.337268	0.21636	-1.55883	0.119036	0.998874	2058.15	1385.31	1644.94	1869.83	2308.05	2250.7
Kmt2b	Kmt2b	930.867	0.501757	0.321923	1.55862	0.119085	0.998874	718.72	1492.7	1061.95	908.036	684.241	719.555
Asah1	Asah1	691.148	-0.496761	0.318742	-1.5585	0.119114	0.998874	705.85	394.409	619.832	626.795	804.337	995.663
Uhmk1	Uhmk1	869.837	0.402492	0.258275	1.55838	0.119142	0.998874	822.667	1295.5	852.811	823.568	757.913	666.564
Trmt61a	Trmt61a	229.843	-0.665808	0.427714	-1.55667	0.119549	0.998874	243.533	94.6973	195.052	322.516	234.136	289.123
Slk	Slk	1187.58	0.266198	0.171035	1.55639	0.119616	0.998874	1107.78	1328.69	1454.22	1081.77	1108.11	1044.93
Rnf215	Rnf215	746.804	0.437364	0.281232	1.55517	0.119905	0.998874	716.74	1173.47	687.017	668.069	648.919	586.614
Slc25a10	Slc25a10	259.425	0.740381	0.476096	1.55511	0.11992	0.998874	224.724	550.611	198.303	198.693	168.537	215.68
Thoc1	Thoc1	703.522	0.842813	0.541969	1.5551	0.119923	0.998874	474.197	1761.17	474.627	545.206	495.52	470.407
Rheb	Rheb	1367.41	0.336118	0.216193	1.55471	0.120014	0.998874	1320.62	1904.68	1352.36	1239.19	1276.64	1110.94
Ercc4	Ercc4	759.272	0.521118	0.335211	1.5546	0.120042	0.998874	654.371	1323.81	706.522	609.517	576.256	685.157
Htra2	Htra2	881.922	0.501844	0.322823	1.55455	0.120054	0.998874	884.045	1497.58	719.525	793.812	710.48	686.087
Zmpste24	Zmpste24	964.057	-0.363313	0.233884	-1.55338	0.120331	0.998874	1016.7	635.546	877.734	1040.5	1148.48	1065.39
Cdipt	Cdipt	2791.15	-0.282934	0.182189	-1.55297	0.12043	0.998874	2686.78	2319.6	2548.68	2526.38	3217.35	3448.1
She	She	251.742	0.834624	0.537456	1.55292	0.120443	0.998874	148.496	571.112	248.15	204.452	151.381	186.861
Cul4b	Cul4b	816.939	-0.297043	0.191289	-1.55285	0.120459	0.998874	718.72	622.854	858.229	920.514	873.972	907.345
Armcx3	Armcx3	420.938	0.683934	0.440479	1.5527	0.120494	0.998874	395.989	837.632	322.919	411.784	288.633	268.671
Dcst2	Dcst2	21.8567	2.14855	1.38385	1.55259	0.120522	0.998874	2.96992	98.6023	5.41811	8.63882	8.07364	7.43726
Itsn1	Itsn1	301.473	0.584516	0.376479	1.55258	0.120522	0.998874	237.593	531.086	316.418	215.011	250.283	258.445
Zswim8	Zswim8	939.226	0.404866	0.26078	1.55252	0.120538	0.998874	830.586	1337.48	1042.44	934.913	680.204	809.731
Tmprss11g	Tmprss11g	2.61635	-3.74223	2.41045	-1.5525	0.120542	0.998874	0	0	1.08362	8.63882	5.04603	0.929657
Cacna1s	Cacna1s	161.331	0.577324	0.372159	1.55128	0.120834	0.998874	231.653	207.944	139.787	153.579	139.27	95.7547
Ebf1	Ebf1	22.8791	2.36269	1.52368	1.55065	0.120985	0.998874	2.96992	105.436	6.50173	0.959869	12.1105	9.29657
Rdh13	Rdh13	269.409	1.06015	0.684076	1.54975	0.121202	0.998874	148.496	777.103	166.878	199.653	128.169	196.158
Capn1	Capn1	3405.33	-0.273886	0.176812	-1.54902	0.121376	0.998874	3653.99	2686.67	2908.44	3497.76	3769.38	3915.72
Fbxo46	Fbxo46	447.776	-0.429346	0.277175	-1.54901	0.12138	0.998874	484.096	277.258	383.602	544.246	494.511	502.945
Eif3f	Eif3f	23379.9	-0.373767	0.241316	-1.54887	0.121414	0.998874	24954.2	14715.2	21435.1	23504.3	26003.2	29667.2
Pip5k1c	Pip5k1c	1583.82	-0.39888	0.257558	-1.5487	0.121454	0.998874	1611.67	951.854	1535.49	1824.71	1627.85	1951.35
Adck2	Adck2	612.965	-0.27582	0.178102	-1.54866	0.121464	0.998874	586.063	486.178	591.658	642.152	654.974	716.766
Nkiras1	Nkiras1	281.965	0.81395	0.525726	1.54824	0.121564	0.998874	236.603	653.118	188.55	223.65	204.869	185.002
Atpaf2	Atpaf2	809.836	0.733045	0.473475	1.54822	0.121568	0.998874	628.632	1818.77	586.24	555.764	680.204	589.403
Zbtb37	Zbtb37	398.673	0.509145	0.328886	1.54809	0.121601	0.998874	364.31	658	382.519	372.429	286.614	328.169
Sphk2	Sphk2	527.402	-0.58933	0.380728	-1.5479	0.121646	0.998874	545.474	219.659	498.466	667.109	625.707	607.996
Angptl2	Angptl2	714.651	0.496817	0.32099	1.54777	0.121679	0.998874	1129.56	597.471	782.375	477.055	718.554	582.895
Lenep	Lenep	26.1149	0.847982	0.547919	1.54764	0.121709	0.998874	32.6691	31.2403	36.8432	21.1171	17.1565	17.6635
Cxcl12	Cxcl12	11.5684	-3.69697	2.38879	-1.54763	0.121711	0.998874	4.94986	0	0	0.959869	62.5707	0.929657
Wdr13	Wdr13	432.347	0.383101	0.247542	1.54762	0.121713	0.998874	431.628	616.02	420.445	400.265	361.295	364.426
Ccne2	Ccne2	185.987	1.03106	0.666261	1.54752	0.121737	0.998874	146.516	510.584	92.1079	117.104	112.022	137.589
Pan3	Pan3	2397.35	0.57516	0.371694	1.5474	0.121766	0.998874	1720.57	4553.28	2333.04	2050.28	1803.45	1923.46
Fgd6	Fgd6	192.787	0.94142	0.608424	1.54731	0.121789	0.998874	98.9972	477.391	184.216	152.619	117.068	126.433
Ly6g5b	Ly6g5b	312.541	0.942639	0.60927	1.54716	0.121824	0.998874	177.205	821.035	235.146	197.733	256.338	187.791
Six3	Six3	2.55829	-3.70958	2.39824	-1.54679	0.121914	0.998874	0	0	1.08362	7.67895	1.00921	5.57794
Dcdc2b	Dcdc2b	36.8425	0.970805	0.627683	1.54665	0.121948	0.998874	32.6691	69.3145	44.4285	29.7559	15.1381	29.749
Rln3	Rln3	557.214	0.38556	0.249374	1.54611	0.122077	0.998874	789.998	507.655	595.992	433.861	514.695	501.085
Slc25a19	Slc25a19	2562.85	0.412161	0.266669	1.54559	0.122204	0.998874	2767.96	3839.63	2171.58	2572.45	2017.4	2008.06
Nemp1	Nemp1	78.6141	0.646608	0.418407	1.5454	0.122249	0.998874	78.2078	82.9821	126.784	53.7527	56.5155	73.4429
Aar2	Aar2	524.673	-0.600078	0.388381	-1.54508	0.122328	0.998874	520.725	223.564	507.135	516.41	738.738	641.464
St3gal4	St3gal4	1826.05	0.440306	0.285033	1.54476	0.122405	0.998874	1569.11	2919.02	1819.4	1711.45	1552.16	1385.19
Uck2	Uck2	783.285	-0.321721	0.208274	-1.5447	0.12242	0.998874	798.907	565.255	724.943	921.474	801.309	887.823
Tns4	Tns4	23.3048	2.21843	1.43637	1.54447	0.122474	0.998874	1.97994	104.46	8.66898	4.79935	5.04603	14.8745
Bin2	Bin2	7369.84	-0.318426	0.206243	-1.54394	0.122603	0.998874	7690.1	5111.7	6877.75	7370.83	8370.35	8798.28
Inafm1	Inafm1	175.358	1.26766	0.821268	1.54354	0.122699	0.998874	43.5588	543.777	156.042	126.703	80.7364	101.333
Copa	Copa	3137.47	-0.275635	0.178581	-1.54348	0.122715	0.998874	3101.58	2316.67	3098.08	3471.85	3242.58	3594.06
Rhbdd1	Rhbdd1	494.864	-0.502426	0.325702	-1.54259	0.12293	0.998874	569.234	270.424	389.02	572.082	564.146	604.277
Cd14	Cd14	356.997	-0.925925	0.600311	-1.54241	0.122974	0.998874	104.937	197.205	436.7	247.646	494.511	660.986
Ankrd50	Ankrd50	761.702	0.5528	0.35849	1.54202	0.123069	0.998874	613.783	1335.52	768.288	729.501	496.529	626.589
Ermard	Ermard	484.076	0.653433	0.42377	1.54195	0.123085	0.998874	425.688	979.189	370.599	377.229	361.295	390.456
Vcpip1	Vcpip1	1232.95	-0.220801	0.143233	-1.54156	0.123181	0.998874	1042.44	1172.49	1201.74	1334.22	1251.41	1395.42
Zgpat	Zgpat	1596.94	-0.255029	0.165478	-1.54117	0.123276	0.998874	1631.47	1282.81	1454.22	1880.38	1685.37	1647.35
Colq	Colq	199.51	0.822536	0.533751	1.54105	0.123305	0.998874	141.566	443.222	179.881	148.78	106.976	176.635
3110040M04Rik	3110040M04Rik	2.82147	-3.86586	2.50896	-1.54082	0.12336	0.998874	0.989972	0	0	0.959869	13.1197	1.85931
Nr3c2	Nr3c2	222.83	1.01834	0.660942	1.54074	0.123379	0.998874	82.1677	539.872	273.073	154.539	106.976	180.354
Tjap1	Tjap1	965.507	0.576325	0.374116	1.5405	0.123439	0.998874	865.235	1819.75	782.375	876.36	707.453	741.867
Tyk2	Tyk2	1854.2	0.430291	0.279333	1.54042	0.123458	0.998874	1856.2	2945.38	1584.26	1724.88	1504.73	1509.76
Npr1	Npr1	2.27072	-3.53219	2.29323	-1.54027	0.123495	0.998874	0.989972	0	0	4.79935	5.04603	2.78897
Arid4a	Arid4a	2221.26	-0.196421	0.127596	-1.5394	0.123706	0.998874	1925.5	2029.65	2256.1	2406.39	2350.44	2359.47
Flcn	Flcn	1519.61	-0.563354	0.366091	-1.53883	0.123845	0.998874	1543.37	632.617	1504.07	2040.68	1744.92	1652
Dyrk1a	Dyrk1a	1461.51	0.686314	0.446072	1.53857	0.123909	0.998874	1010.76	3172.85	1224.49	1172	1009.21	1179.74
Unc5cl	Unc5cl	384.803	0.60436	0.393121	1.53734	0.124211	0.998874	383.119	713.646	295.829	271.643	310.835	333.747
Dck	Dck	810.438	-0.472213	0.307337	-1.53647	0.124424	0.998874	791.977	422.721	822.469	979.066	873.972	972.422
Acta1	Acta1	10.1507	2.76825	1.80234	1.53592	0.124559	0.998874	0	9.76261	43.3449	3.83948	3.02762	0.929657
Rundc3b	Rundc3b	525.653	-0.475047	0.309666	-1.53406	0.125015	0.998874	293.032	567.207	459.456	568.243	575.247	690.735
Rapgef3	Rapgef3	28.1455	-1.9443	1.26808	-1.53327	0.12521	0.998874	8.90975	0	26.0069	51.8329	39.359	42.7642
Hnrnpd	Hnrnpd	1615.36	0.460747	0.300776	1.53186	0.125557	0.998874	1265.18	2634.93	1713.21	1410.05	1353.34	1315.47
Pramef8	Pramef8	684.165	-0.383	0.25005	-1.53169	0.125598	0.998874	677.141	450.056	654.508	721.822	892.137	709.328
Gm973	Gm973	50.7134	0.718301	0.469	1.53156	0.125632	0.998874	54.4485	54.6706	80.188	47.0336	36.3314	31.6083
Dnajb12	Dnajb12	938.401	-0.209085	0.136548	-1.53122	0.125715	0.998874	888.995	869.848	852.811	996.344	948.653	1073.75
Grina	Grina	4235.76	0.253873	0.165828	1.53094	0.125784	0.998874	5364.66	4396.1	4061.42	4080.4	3861.22	3650.76
Cpeb4	Cpeb4	401.118	0.544431	0.355749	1.53038	0.125923	0.998874	305.901	677.525	444.285	363.79	303.771	311.435
Tbl1x	Tbl1x	1787.77	-0.26254	0.171571	-1.53022	0.125963	0.998874	1818.58	1376.53	1681.78	1933.18	1850.88	2065.7
Olfr613	Olfr613	260.046	0.35227	0.230247	1.52996	0.126026	0.998874	244.523	317.285	313.167	220.77	232.117	232.414
Selplg	Selplg	12147.9	-0.429246	0.280596	-1.52977	0.126075	0.998874	13071.6	6948.05	11042.1	11437.8	15767.8	14619.8
Dcaf17	Dcaf17	415.982	0.799355	0.522562	1.52968	0.126095	0.998874	298.972	967.474	318.585	366.67	240.191	303.998
Grk1	Grk1	107.844	0.775199	0.507007	1.52897	0.126272	0.998874	77.2178	210.872	120.282	95.9869	76.6996	66.0057
Glb1l	Glb1l	134.472	1.01587	0.664608	1.52852	0.126384	0.998874	110.877	356.335	72.6027	85.4284	74.6812	106.911
Ccr9	Ccr9	154.08	-0.611299	0.400046	-1.52807	0.126495	0.998874	116.817	111.294	137.62	128.622	267.439	162.69
Omd	Omd	67.5045	0.718452	0.470196	1.52799	0.126516	0.998874	54.4485	106.412	91.0243	54.7125	57.5247	40.9049
Hgf	Hgf	56.7696	0.708866	0.46403	1.52763	0.126605	0.998874	63.3582	93.721	54.1811	50.8731	40.3682	38.1159
Dnajc25	Dnajc25	163.207	1.08223	0.708597	1.52728	0.126691	0.998874	79.1977	466.653	119.198	127.663	101.93	84.5988
Scrib	Scrib	1050.9	0.303684	0.198878	1.52699	0.126764	0.998874	974.132	1384.34	1124.8	978.107	891.128	952.899
Sowahc	Sowahc	152.915	1.07646	0.705148	1.52657	0.126868	0.998874	60.3883	417.84	144.122	96.9468	84.7732	113.418
Olfm1	Olfm1	45.3027	1.48208	0.971084	1.52621	0.126958	0.998874	16.8295	156.202	27.0906	16.3178	30.2762	25.1007
Ago1	Ago1	530.441	0.342224	0.224247	1.5261	0.126984	0.998874	488.056	694.121	597.076	499.132	420.839	483.422
Tox4	Tox4	2100.83	-0.233988	0.153329	-1.52605	0.126997	0.998874	2176.95	1698.69	1916.93	2309.45	2237.41	2265.57
Mccc2	Mccc2	103.114	-0.471965	0.309369	-1.52557	0.127116	0.998874	87.1175	80.0534	92.1079	136.301	105.967	117.137
Veph1	Veph1	7.67653	1.57982	1.03567	1.52541	0.127157	0.998874	10.8897	11.7151	11.9198	1.91974	4.03682	5.57794
Ppp6r1	Ppp6r1	2995.87	-0.311749	0.204416	-1.52507	0.127241	0.998874	3146.13	2196.59	2677.63	2869.05	3526.16	3559.66
Chtf8	Chtf8	1929.98	-0.383073	0.251213	-1.52489	0.127286	0.998874	2044.29	1167.61	1813.98	2088.68	2243.46	2221.88
Cdnf	Cdnf	18.4274	-1.44123	0.945169	-1.52484	0.1273	0.998874	14.8496	1.95252	13.0035	31.6757	21.1933	27.8897
Ubp1	Ubp1	1404.28	0.322989	0.212006	1.52349	0.127637	0.998874	1273.1	1760.2	1649.27	1433.08	1106.09	1203.91
Mpzl2	Mpzl2	24.1252	1.99797	1.31204	1.5228	0.127809	0.998874	1.97994	98.6023	15.1707	12.4783	9.08285	7.43726
Ryr3	Ryr3	112.577	1.26794	0.832654	1.52277	0.127817	0.998874	48.5086	368.05	60.6828	76.7895	54.4971	66.9353
Peli3	Peli3	5.53532	-2.40922	1.58219	-1.52271	0.127831	0.998874	0.989972	0	4.33449	6.71908	9.08285	12.0855
Alms1	Alms1	124.594	0.96448	0.633423	1.52265	0.127847	0.998874	64.3482	308.498	121.366	88.308	88.8101	76.2319
Parp9	Parp9	1145.99	-0.372796	0.244884	-1.52234	0.127925	0.998874	1263.2	776.127	956.838	1181.6	1443.16	1255.04
Rnf125	Rnf125	10712	-0.339051	0.222748	-1.52213	0.127977	0.998874	11090.7	6998.81	10287.9	10847.5	12910.8	12136.7
Zmym1	Zmym1	260	-0.885012	0.581731	-1.52134	0.128174	0.998874	238.583	52.7181	256.818	357.071	310.835	343.973
Tor1a	Tor1a	801.439	-0.551966	0.362923	-1.52089	0.128288	0.998874	867.215	352.43	730.361	863.882	1022.32	972.422
Slc35c1	Slc35c1	783.95	-0.350656	0.23062	-1.52049	0.128388	0.998874	862.265	570.136	635.003	936.832	814.429	885.034
Etaa1	Etaa1	448.425	-0.592085	0.389417	-1.52044	0.1284	0.998874	443.507	186.466	443.202	581.681	555.063	480.633
Eif4g3	Eif4g3	2332.7	0.246127	0.161922	1.52004	0.128502	0.998874	2227.44	2837.01	2529.17	2311.36	2014.37	2076.85
Pds5a	Pds5a	1582.17	0.443846	0.292013	1.51995	0.128523	0.998874	1304.78	2526.56	1639.52	1506.99	1232.24	1282.93
H3c1	H3c1	75.8717	0.665837	0.438135	1.51971	0.128585	0.998874	74.2479	85.9109	119.198	46.0737	54.4971	75.3022
Paxbp1	Paxbp1	1408.47	0.513834	0.338234	1.51917	0.128721	0.998874	1053.33	2390.86	1525.74	1352.46	1114.16	1014.26
Ripk3	Ripk3	1329.49	0.57836	0.380768	1.51893	0.12878	0.998874	997.892	2545.11	1234.25	965.628	1168.66	1065.39
Ptprs	Ptprs	1233.61	0.456358	0.300471	1.51881	0.128811	0.998874	1535.45	1408.74	1337.19	1476.28	747.821	896.19
Was	Was	3450.05	-0.290421	0.191222	-1.51876	0.128822	0.998874	3269.88	2601.73	3440.5	3248.2	4103.43	4036.57
LOC115488536	LOC115488536	27.4171	0.842333	0.554718	1.51849	0.128891	0.998874	30.6891	38.0742	36.8432	23.9967	18.1657	16.7338
Med9	Med9	280.21	0.515966	0.339948	1.51778	0.129071	0.998874	305.901	448.104	235.146	203.492	266.43	222.188
Srr	Srr	284.792	0.531598	0.350285	1.51761	0.129112	0.998874	317.781	466.653	225.393	214.051	254.32	230.555
Gm14393	Gm14393	552.708	0.284527	0.18753	1.51723	0.129209	0.998874	554.384	609.187	657.759	554.804	451.115	489
Ildr2	Ildr2	6.73873	-2.45361	1.61791	-1.51653	0.129386	0.998874	0	1.95252	4.33449	3.83948	7.06444	23.2414
Slc39a2	Slc39a2	40.5101	1.55188	1.02341	1.51638	0.129424	0.998874	18.8095	128.866	33.5923	30.7158	5.04603	26.0304
Col4a1	Col4a1	4.96529	-2.61176	1.72263	-1.51614	0.129483	0.998874	0.989972	0	3.25087	6.71908	3.02762	15.8042
2310033P09Rik	2310033P09Rik	532.931	0.579165	0.382159	1.51551	0.129644	0.998874	442.517	1003.6	469.208	414.663	451.115	416.486
Mfsd12	Mfsd12	127.582	-0.479514	0.316487	-1.51511	0.129744	0.998874	98.0072	122.033	99.6933	143.98	125.141	176.635
Stx6	Stx6	1861.61	0.266231	0.175731	1.51499	0.129774	0.998874	2073.99	2307.88	1716.46	1800.71	1664.18	1606.45
Dnajc21	Dnajc21	521.844	0.527969	0.348554	1.51474	0.129838	0.998874	436.578	895.231	516.888	358.991	486.437	436.939
Dennd5b	Dennd5b	65.4797	0.661875	0.437093	1.51427	0.129958	0.998874	62.3682	82.0059	96.4424	63.3514	40.3682	48.3422
Saraf	Saraf	11864.8	-0.262967	0.173695	-1.51396	0.130037	0.998874	9488.88	11265.1	11605.6	11006.8	13488	14334.4
Gin1	Gin1	573.07	0.433871	0.286595	1.51388	0.130055	0.998874	471.227	753.673	750.95	576.881	468.271	417.416
Inpp4a	Inpp4a	994.389	0.790709	0.522471	1.5134	0.130177	0.998874	578.144	2389.89	812.717	802.451	622.68	760.46
Net1	Net1	384.672	-0.394833	0.260922	-1.51322	0.130223	0.998874	388.069	264.567	344.592	492.413	369.369	449.024
Gm46620	Gm46620	1250.3	0.671176	0.443643	1.51287	0.130312	0.998874	869.195	1345.29	2393.72	1375.49	672.131	845.988
Adam9	Adam9	373.623	-0.427138	0.28235	-1.5128	0.130332	0.998874	399.949	253.828	302.331	502.012	411.756	371.863
Usf3	Usf3	346.737	0.581228	0.384285	1.51249	0.130409	0.998874	267.292	630.664	348.926	290.84	268.449	274.249
Tafa3	Tafa3	86.1251	0.935585	0.618647	1.51231	0.130455	0.998874	65.3381	208.92	65.0173	62.3915	56.5155	58.5684
Glt8d2	Glt8d2	5.23438	-2.06915	1.36852	-1.51196	0.130545	0.998874	3.95989	0.976261	1.08362	5.75921	13.1197	6.5076
Pik3r1	Pik3r1	3538.31	-0.175493	0.116109	-1.51144	0.130675	0.998874	3121.38	3344.67	3504.43	3901.87	3611.95	3745.59
Ddhd2	Ddhd2	603.701	0.571417	0.378224	1.51079	0.130842	0.998874	519.735	1119.77	525.557	552.885	420.839	483.422
Rab3b	Rab3b	3.58491	-2.56014	1.69489	-1.51051	0.130914	0.998874	0.989972	0	2.16724	6.71908	6.05523	5.57794
Tcl1	Tcl1	1.92427	-4.36497	2.89137	-1.50965	0.131132	0.998874	0	0	0	4.79935	3.02762	3.71863
Rhox5	Rhox5	2.47282	-3.65379	2.42037	-1.5096	0.131145	0.998874	0	0	1.08362	5.75921	7.06444	0.929657
Hexa	Hexa	1034.95	-0.361554	0.239556	-1.50927	0.13123	0.998874	893.945	804.439	1019.69	910.916	1155.54	1425.16
Mpp1	Mpp1	910.145	-0.550037	0.364533	-1.50888	0.131329	0.998874	806.827	425.65	983.929	853.324	1085.9	1305.24
App	App	183.054	-1.30799	0.867052	-1.50855	0.131414	0.998874	61.3783	18.549	236.23	148.78	215.97	417.416
Irf3	Irf3	1549.24	0.25792	0.171067	1.50771	0.131628	0.998874	1518.62	1933	1610.26	1519.47	1408.85	1305.24
Cacng8	Cacng8	8.71172	2.4978	1.65762	1.50686	0.131847	0.998874	0.989972	39.0504	4.33449	1.91974	5.04603	0.929657
Tex15	Tex15	28.3512	0.966732	0.641769	1.50635	0.131976	0.998874	28.7092	55.6469	28.1742	19.1974	15.1381	23.2414
Ripor3	Ripor3	53.4106	0.871935	0.578893	1.50621	0.132013	0.998874	36.629	93.721	76.9372	42.2342	27.2485	43.6939
Rnd1	Rnd1	48.7515	-1.16445	0.773336	-1.50575	0.132132	0.998874	45.5387	6.83382	37.9268	77.7494	57.5247	66.9353
Fam228b	Fam228b	2.23413	-3.50885	2.33131	-1.5051	0.132298	0.998874	0.989972	0	0	2.87961	3.02762	6.5076
Ubash3a	Ubash3a	3445.59	-0.163063	0.108372	-1.50467	0.13241	0.998874	3417.38	3214.83	3120.83	3763.65	3566.53	3590.34
Kifc1	Kifc1	192.169	-0.499153	0.331742	-1.50464	0.132416	0.998874	200.964	113.246	163.627	205.412	215.97	253.796
Tgds	Tgds	336.813	0.267688	0.177925	1.5045	0.132452	0.998874	353.42	368.05	382.519	320.596	299.734	296.561
Mdm4	Mdm4	1812.6	0.465484	0.309436	1.5043	0.132504	0.998874	1482.98	2845.8	1978.69	1909.18	1346.28	1312.68
Zscan20	Zscan20	141.629	-0.900824	0.598886	-1.50417	0.132539	0.998874	161.365	33.1929	101.86	207.332	167.528	178.494
Cxcl3	Cxcl3	147.735	0.643798	0.428056	1.50401	0.13258	0.998874	117.807	216.73	205.888	128.622	139.27	78.0912
Pde7a	Pde7a	827.211	0.364155	0.242175	1.50369	0.132662	0.998874	713.77	1133.44	946.002	798.611	663.048	708.399
Wrb	Wrb	185.003	0.841607	0.560064	1.5027	0.132917	0.998874	146.516	431.507	134.369	164.138	107.985	125.504
Tnfaip8l2	Tnfaip8l2	1256.28	-0.312566	0.208065	-1.50225	0.133031	0.998874	1259.24	1048.5	1054.36	1128.81	1454.26	1592.5
Ythdf1	Ythdf1	1635.41	-0.345146	0.229881	-1.50141	0.133248	0.998874	1643.35	1051.43	1627.6	1780.56	1830.7	1878.84
P2ry1	P2ry1	20.6362	2.52931	1.68531	1.5008	0.133406	0.998874	0	94.6973	10.8362	9.59869	4.03682	4.64829
Lpgat1	Lpgat1	441.832	0.346157	0.230681	1.50059	0.133462	0.998874	520.725	557.445	405.275	352.272	435.977	379.3
Pds5b	Pds5b	764.678	0.442534	0.294972	1.50026	0.133547	0.998874	645.462	1217.4	780.208	684.387	601.486	659.127
Cpne1	Cpne1	1671.99	-0.375573	0.25037	-1.50007	0.133596	0.998874	1777.99	1033.86	1555	1731.6	1958.87	1974.59
Txnrd2	Txnrd2	549.799	0.357085	0.238055	1.50001	0.133612	0.998874	633.582	742.934	475.71	476.095	482.4	488.07
Alg13	Alg13	147.277	0.665936	0.444084	1.49957	0.133725	0.998874	126.716	274.329	140.871	130.542	120.095	91.1064
Ammecr1	Ammecr1	249.043	-0.467314	0.311635	-1.49955	0.13373	0.998874	221.754	144.487	261.153	282.202	293.679	290.983
B4galt3	B4galt3	537.716	0.65019	0.433699	1.49917	0.133828	0.998874	419.748	1092.44	458.372	477.055	349.185	429.502
Tmco3	Tmco3	347.045	0.285299	0.190343	1.49887	0.133908	0.998874	368.27	388.552	386.853	336.914	320.927	280.756
3300002I08Rik	3300002I08Rik	1371.33	0.327569	0.218546	1.49886	0.133911	0.998874	1246.37	1738.72	1594.01	1428.29	1116.18	1104.43
Fig4	Fig4	338.233	-0.331741	0.221376	-1.49854	0.133993	0.998874	317.781	285.068	295.829	358.031	332.029	440.658
AW549877	AW549877	827.866	0.283529	0.189262	1.49808	0.134114	0.998874	883.055	910.851	932.999	884.039	694.333	661.916
Ctnnbl1	Ctnnbl1	834.237	-0.600006	0.400526	-1.49804	0.134122	0.998874	871.175	312.403	806.215	1023.22	1016.27	976.14
Tac4	Tac4	2.67391	-3.77421	2.51953	-1.49798	0.134138	0.998874	0	0	1.08362	1.91974	12.1105	0.929657
Hdac4	Hdac4	1483.31	0.404069	0.269784	1.49775	0.134198	0.998874	1215.69	2237.59	1615.68	1358.21	1306.92	1165.79
Adprhl1	Adprhl1	48.8411	0.665584	0.444458	1.49752	0.134258	0.998874	48.5086	68.3382	62.8501	39.3546	42.3866	31.6083
Uvssa	Uvssa	416.561	0.990515	0.661452	1.49749	0.134267	0.998874	195.024	1159.8	307.749	320.596	191.749	324.45
Enho	Enho	2.26753	-3.53024	2.35766	-1.49735	0.134303	0.998874	0.989972	0	0	6.71908	4.03682	1.85931
Iqgap3	Iqgap3	31.5015	1.3915	0.929506	1.49703	0.134386	0.998874	18.8095	99.5786	18.4216	23.0369	16.1473	13.0152
Alox5	Alox5	86.8848	2.00122	1.33688	1.49694	0.13441	0.998874	5.93983	370.003	41.1776	4.79935	34.313	65.076
Slc1a5	Slc1a5	6768.12	0.313562	0.209475	1.4969	0.13442	0.998874	6921.88	9214.92	6365.2	6904.34	5649.53	5552.84
Pld4	Pld4	199.504	-1.13984	0.761593	-1.49666	0.134483	0.998874	51.4785	123.985	198.303	73.9099	248.264	501.085
Plppr4	Plppr4	2.08558	-4.48101	2.99441	-1.49646	0.134533	0.998874	0	0	0	0.959869	5.04603	6.5076
Orm3	Orm3	23.8955	0.979862	0.655001	1.49597	0.134661	0.998874	25.7393	39.0504	30.3414	23.0369	13.1197	12.0855
Oaz2	Oaz2	1716.35	-0.245309	0.164	-1.49578	0.13471	0.998874	1685.92	1470.25	1556.08	1616.42	2037.59	1931.83
Gpd1l	Gpd1l	621.255	-0.324406	0.21697	-1.49517	0.134871	0.998874	464.297	630.664	560.233	644.072	640.845	787.42
Lrrc45	Lrrc45	759.494	0.610292	0.408273	1.49481	0.134963	0.998874	592.993	1512.23	648.006	660.39	576.256	567.091
Lrp1	Lrp1	130.097	-1.29624	0.86753	-1.49417	0.135131	0.998874	42.5688	16.5964	166.878	92.1474	169.546	292.842
Ncaph	Ncaph	249.458	0.90713	0.607212	1.49393	0.135195	0.998874	179.185	646.285	150.623	166.057	193.767	160.831
Tbc1d20	Tbc1d20	1104.03	-0.558701	0.373997	-1.49387	0.13521	0.998874	1149.36	449.08	1080.37	1275.67	1376.56	1293.15
Gpr153	Gpr153	19.7997	1.57378	1.05373	1.49353	0.135298	0.998874	12.8696	67.362	8.66898	11.5184	9.08285	9.29657
Rnf11	Rnf11	1182.73	0.448104	0.300058	1.49339	0.135335	0.998874	1130.55	1947.64	1016.44	941.632	1061.68	998.452
Nhsl2	Nhsl2	189.437	0.476254	0.318922	1.49332	0.135352	0.998874	164.335	229.421	267.655	137.261	159.454	178.494
Adap1	Adap1	1001.36	0.38424	0.257308	1.49331	0.135357	0.998874	1372.1	1185.18	844.142	892.678	975.901	738.148
Exoc6	Exoc6	635.849	-0.293788	0.196757	-1.49316	0.135396	0.998874	583.093	493.012	638.254	687.266	641.855	771.616
Emc8	Emc8	515.205	0.544577	0.364781	1.49289	0.135466	0.998874	520.725	909.875	403.107	458.817	437.995	360.707
Zfp385a	Zfp385a	21.7817	-2.11863	1.41931	-1.49272	0.13551	0.998874	3.95989	0	20.5888	15.3579	31.2854	59.4981
Rabgap1	Rabgap1	642.394	0.303594	0.20345	1.49223	0.13564	0.998874	645.462	775.151	708.689	664.229	496.529	564.302
Timm8b	Timm8b	867.974	0.365914	0.245299	1.49171	0.135776	0.998874	1123.62	937.21	871.232	672.868	957.736	645.182
Aopep	Aopep	4010.86	0.385623	0.258537	1.49156	0.135816	0.998874	5727.98	4275.05	3627.97	4309.81	3228.45	2895.88
Slc23a2	Slc23a2	745.292	0.311683	0.208977	1.49147	0.135837	0.998874	676.151	971.379	828.971	684.387	625.707	685.157
Itpa	Itpa	740.608	0.530061	0.355438	1.49129	0.135885	0.998874	728.619	1308.19	588.407	590.32	696.352	531.764
Ddx21	Ddx21	1956.56	-0.340701	0.228475	-1.4912	0.13591	0.998874	1808.68	1287.69	2083.81	2309.45	2043.64	2206.08
Zfp946	Zfp946	96.8613	1.14254	0.76621	1.49116	0.135919	0.998874	51.4785	289.949	58.5156	63.3514	56.5155	61.3574
Spout1	Spout1	513.664	0.608967	0.408388	1.49115	0.135923	0.998874	462.317	1004.57	394.439	376.269	427.903	416.486
Tmem68	Tmem68	306.446	-0.932032	0.62511	-1.49099	0.135965	0.998874	335.6	50.7655	245.982	434.821	399.645	371.863
Ppp1r21	Ppp1r21	700.936	-0.310764	0.208457	-1.49078	0.136018	0.998874	544.485	578.923	754.201	818.768	724.609	784.631
Rsph1	Rsph1	44.1544	1.3299	0.892472	1.49013	0.13619	0.998874	38.6089	135.7	15.1707	24.9566	27.2485	23.2414
Fbxw24	Fbxw24	1.94256	-4.37798	2.93843	-1.4899	0.13625	0.998874	0	0	0	5.75921	4.03682	1.85931
Ube2d1	Ube2d1	431.985	-0.455776	0.306008	-1.48943	0.136375	0.998874	445.487	240.16	407.442	532.727	462.216	503.874
1700123O20Rik	1700123O20Rik	900.836	-0.358068	0.240415	-1.48938	0.136389	0.998874	962.253	630.664	775.874	876.36	1147.47	1012.4
Gm4070	Gm4070	3567.74	0.289033	0.194096	1.48913	0.136454	0.998874	3576.77	3856.23	4338.82	3660.94	3369.74	2603.97
Klre1	Klre1	4.07468	3.58745	2.40999	1.48858	0.136599	0.998874	1.97994	19.5252	1.08362	0	0	1.85931
Alkbh1	Alkbh1	722.284	0.275123	0.184832	1.48851	0.136618	0.998874	719.71	922.566	730.361	671.908	656.993	632.167
Depp1	Depp1	2.31603	-3.55104	2.38616	-1.48818	0.136704	0.998874	0	0	1.08362	2.87961	8.07364	1.85931
Clasrp	Clasrp	800.683	0.581776	0.390932	1.48818	0.136704	0.998874	642.492	1550.3	687.017	671.908	591.394	660.986
Slc12a6	Slc12a6	815.091	0.576164	0.38721	1.48799	0.136754	0.998874	567.254	1480.01	879.901	723.741	535.888	703.751
Sorbs1	Sorbs1	209.43	0.548975	0.368969	1.48786	0.136787	0.998874	192.055	349.501	204.805	199.653	142.298	168.268
Twsg1	Twsg1	1937.23	0.332938	0.223864	1.48723	0.136953	0.998874	2446.22	2359.62	1673.11	1864.07	1811.52	1468.86
Lasp1	Lasp1	3846.58	-0.365581	0.245813	-1.48723	0.136953	0.998874	4111.35	2412.34	3561.87	3853.87	4382.98	4757.06
Pgam5	Pgam5	872.495	-0.432933	0.29118	-1.48682	0.137062	0.998874	929.584	482.273	815.968	998.264	965.809	1043.08
Rbpms2	Rbpms2	46.0598	1.50327	1.01151	1.48617	0.137233	0.998874	11.8797	162.059	30.3414	19.1974	22.2025	30.6787
Rnf214	Rnf214	888.673	0.384215	0.258538	1.48611	0.137251	0.998874	848.406	1320.88	849.56	833.166	684.241	795.787
Raph1	Raph1	562.119	0.387764	0.260938	1.48604	0.137269	0.998874	506.866	824.94	579.738	523.129	460.198	477.844
Rhbdl3	Rhbdl3	182.626	1.10588	0.744235	1.48592	0.137299	0.998874	76.2278	551.587	120.282	121.903	116.059	109.7
Abcb6	Abcb6	76.3839	1.06278	0.715251	1.48589	0.137309	0.998874	56.4284	207.944	45.5121	55.6724	44.405	48.3422
Naip6	Naip6	147.643	0.764105	0.514276	1.48579	0.137335	0.998874	135.626	282.139	139.787	157.419	68.626	102.262
Apaf1	Apaf1	965.612	0.418677	0.281797	1.48574	0.137347	0.998874	1040.46	1457.56	815.968	936.832	832.594	710.258
Ptger1	Ptger1	177.353	0.936533	0.630843	1.48457	0.137657	0.998874	93.0574	432.483	173.38	164.138	85.7824	115.278
Tmem234	Tmem234	4283.89	-0.375264	0.252792	-1.48448	0.137682	0.998874	4200.45	2719.86	4269.47	3910.51	5228.69	5374.35
Rint1	Rint1	709.824	0.390815	0.263289	1.48436	0.137715	0.998874	667.241	1056.31	692.435	684.387	592.403	566.161
Paf1	Paf1	1056.59	-0.368	0.247983	-1.48397	0.137816	0.998874	1048.38	661.905	1057.62	1098.09	1223.16	1250.39
Pbld1	Pbld1	77.6006	0.565199	0.380902	1.48384	0.137851	0.998874	84.1476	81.0296	112.697	70.0704	65.5983	52.0608
Zfp606	Zfp606	169.079	1.37636	0.927727	1.48358	0.137919	0.998874	38.6089	609.187	84.5225	98.8665	107.985	75.3022
H2-Ke6	H2-Ke6	1446.74	0.400573	0.270029	1.48344	0.137957	0.998874	1199.85	2212.21	1526.82	1221.91	1194.9	1324.76
Hif1a	Hif1a	12726.2	-0.182577	0.123087	-1.48331	0.137991	0.998874	12868.6	10874.6	12022.8	13832.7	13777.7	12980.8
Klhl7	Klhl7	233.03	0.447986	0.30213	1.48276	0.138138	0.998874	203.934	341.691	261.153	204.452	179.639	207.314
Sugp1	Sugp1	963.027	-0.338645	0.228399	-1.4827	0.138155	0.998874	1013.73	648.237	889.654	1106.73	1111.13	1008.68
Hnrnpu	Hnrnpu	8459.71	-0.140643	0.09486	-1.48264	0.138171	0.998874	7792.07	7976.05	8375.32	9011.25	8734.67	8868.93
Ctla4	Ctla4	24738.7	0.267383	0.180355	1.48254	0.138197	0.998874	26158	28982.2	25933.2	23094.5	25964.8	18299.4
Mtm1	Mtm1	189.002	1.02849	0.693956	1.48207	0.13832	0.998874	95.0373	536.943	128.951	135.342	102.939	134.8
Zfp524	Zfp524	579.674	-0.701819	0.473775	-1.48134	0.138517	0.998874	579.134	180.608	564.567	541.366	806.355	806.013
Sh3bgrl2	Sh3bgrl2	185.888	0.506192	0.341717	1.48132	0.138522	0.998874	275.212	176.703	202.637	188.134	121.105	151.534
C9orf72	C9orf72	857.175	0.617575	0.416976	1.48108	0.138585	0.998874	713.77	1738.72	661.01	676.708	733.692	619.152
Rpl3	Rpl3	51375.6	-0.370147	0.249981	-1.4807	0.138686	0.998874	50875.6	32774	50813.2	46281	62177.1	65332.6
Agps	Agps	705.471	0.280039	0.189142	1.48058	0.13872	0.998874	668.231	854.228	798.63	664.229	671.121	576.388
Ero1l	Ero1l	2015.71	0.501208	0.338551	1.48045	0.138753	0.998874	1879.96	3565.3	1641.69	1930.3	1555.19	1521.85
Fam120c	Fam120c	263.266	0.734445	0.4962	1.48014	0.138836	0.998874	182.155	558.421	245.982	242.847	161.473	188.72
Rnf32	Rnf32	34.8369	1.55863	1.05355	1.47941	0.13903	0.998874	11.8797	127.89	16.2543	16.3178	17.1565	19.5228
Znrf3	Znrf3	518.84	0.888549	0.600765	1.47903	0.139133	0.998874	259.373	1351.14	410.693	405.065	291.66	395.104
Zfp513	Zfp513	660.992	0.316188	0.21386	1.47848	0.139279	0.998874	732.579	843.489	623.083	663.27	578.275	525.256
Neu3	Neu3	846.707	0.270789	0.183188	1.4782	0.139354	0.998874	951.363	1031.91	794.295	828.367	729.655	744.655
Prrt4	Prrt4	4.88433	-2.23964	1.51527	-1.47804	0.139396	0.998874	2.96992	0	2.16724	6.71908	9.08285	8.36692
Card10	Card10	52.6963	1.16579	0.788769	1.47799	0.139411	0.998874	53.4585	143.51	21.6724	29.7559	34.313	33.4677
Gimap3	Gimap3	16445.9	-0.240178	0.162555	-1.47752	0.139537	0.998874	15966.3	12907.1	16367	16049	19018.5	18367.2
Chd3	Chd3	3932.83	0.346952	0.234867	1.47722	0.139616	0.998874	3347.09	5318.67	4544.71	3979.62	3062.94	3343.98
Eif2ak2	Eif2ak2	543.769	0.54923	0.37183	1.4771	0.139649	0.998874	452.417	995.786	489.797	486.654	428.912	409.049
Nup35	Nup35	377.083	0.424224	0.287206	1.47707	0.139656	0.998874	407.868	564.279	324.003	329.235	334.047	303.068
Tmem198	Tmem198	163.497	0.835175	0.565799	1.4761	0.139917	0.998874	137.606	383.67	107.279	123.823	104.957	123.644
Rnpc3	Rnpc3	326.518	-0.53326	0.361285	-1.47601	0.139941	0.998874	287.092	157.178	356.512	377.229	391.572	389.526
Papss1	Papss1	590.791	-0.585307	0.396567	-1.47593	0.139962	0.998874	612.793	237.231	567.818	807.25	642.864	676.79
Dgcr8	Dgcr8	331.329	-0.317117	0.214885	-1.47575	0.14001	0.998874	292.042	322.166	270.906	333.075	354.231	415.557
Skap1	Skap1	5162.53	-0.225487	0.152816	-1.47555	0.140065	0.998874	4534.07	4691.91	5054.01	4857.9	5625.31	6211.97
Serinc5	Serinc5	352.416	0.549063	0.372167	1.47531	0.140128	0.998874	269.272	615.044	371.682	309.078	259.366	290.053
Pmm1	Pmm1	381.13	-0.44954	0.304734	-1.47519	0.140161	0.998874	328.671	267.495	370.599	313.877	533.87	472.266
Cchcr1	Cchcr1	244.359	0.570401	0.386666	1.47518	0.140165	0.998874	253.433	418.816	203.721	233.248	199.823	157.112
Trmt11	Trmt11	476.635	0.700329	0.474847	1.47485	0.140253	0.998874	371.239	1044.6	354.344	338.834	384.507	366.285
Rgs9	Rgs9	309.735	0.548942	0.372333	1.47433	0.140393	0.998874	477.166	312.403	314.25	350.352	222.025	182.213
LOC115489888	LOC115489888	308.217	0.90856	0.61636	1.47407	0.140462	0.998874	197.994	287.021	721.692	329.235	106.976	206.384
Rab8a	Rab8a	3868.67	-0.277335	0.188146	-1.47404	0.14047	0.998874	3876.73	3000.05	3617.13	3608.15	4744.27	4365.67
Gnai3	Gnai3	3016	-0.349532	0.237182	-1.47368	0.140567	0.998874	3102.57	1879.3	2975.63	3296.19	3326.34	3515.96
Tmem41b	Tmem41b	440.812	0.448652	0.304583	1.47301	0.14075	0.998874	451.427	691.192	383.602	412.744	369.369	336.536
Slain2	Slain2	1493.82	-0.31616	0.214649	-1.47292	0.140773	0.998874	1220.64	1101.22	1670.95	1694.17	1661.15	1614.81
Tmem255a	Tmem255a	34.947	2.33422	1.58498	1.47272	0.140828	0.998874	11.8797	152.297	10.8362	8.63882	0	26.0304
Uxs1	Uxs1	310.863	0.39617	0.269084	1.47229	0.140941	0.998874	325.701	440.294	293.662	299.479	263.403	242.641
Zfp692	Zfp692	745.86	0.324947	0.220728	1.47216	0.140978	0.998874	683.081	964.545	840.891	753.497	618.643	614.503
Top3a	Top3a	267.469	-0.418339	0.284289	-1.47153	0.141148	0.998874	169.285	247.97	269.822	311.957	278.541	327.239
B4galt5	B4galt5	735.322	0.377597	0.256701	1.47096	0.141302	0.998874	938.493	912.804	641.504	768.855	593.413	556.865
Nr4a2	Nr4a2	2996.81	0.59577	0.405061	1.47082	0.141341	0.998874	3808.42	4826.63	2185.67	3605.27	1708.58	1846.3
Gm3488	Gm3488	539.958	0.709214	0.482201	1.47078	0.141349	0.998874	950.373	550.611	509.302	531.767	182.666	515.03
Dcaf8	Dcaf8	1897	-0.343471	0.233545	-1.47068	0.141377	0.998874	1909.66	1206.66	1900.67	2072.36	2080.98	2211.65
Zfp449	Zfp449	19.7009	-1.86297	1.26676	-1.47066	0.141384	0.998874	16.8295	0	8.66898	23.9967	34.313	34.3973
Cemip2	Cemip2	306.13	0.297491	0.202335	1.47029	0.141483	0.998874	322.731	345.596	344.592	280.282	244.228	299.35
Ddx10	Ddx10	1035.83	-0.19262	0.13107	-1.46959	0.141673	0.998874	927.604	938.186	1034.86	1107.69	1104.07	1102.57
Csde1	Csde1	6676.55	-0.140614	0.095713	-1.46912	0.1418	0.998874	6498.18	6086.01	6470.31	6885.14	7065.45	7054.24
Fam220a	Fam220a	496.062	-0.393488	0.268141	-1.46747	0.142248	0.998874	532.605	317.285	436.7	532.727	537.906	619.152
Vps33a	Vps33a	561.392	-0.602608	0.410671	-1.46737	0.142274	0.998874	583.093	213.801	540.728	634.473	635.799	760.46
Cxcl16	Cxcl16	169.64	-0.88687	0.604738	-1.46653	0.142503	0.998874	85.1376	76.1483	196.136	102.706	223.034	334.677
Max	Max	2115.79	-0.17319	0.118107	-1.46638	0.142545	0.998874	1936.38	2115.56	1914.76	2306.57	2170.8	2250.7
Fpr2	Fpr2	2.5363	-3.69672	2.52179	-1.46592	0.142671	0.998874	0	0	1.08362	0.959869	2.01841	11.1559
Smarcad1	Smarcad1	626.26	0.565322	0.385755	1.46549	0.142786	0.998874	488.056	1165.66	588.407	575.921	502.584	436.939
Vangl2	Vangl2	62.6561	0.885813	0.604456	1.46547	0.142792	0.998874	52.4685	141.558	49.8466	43.1941	42.3866	46.4829
Fgd2	Fgd2	79.09	-1.44503	0.986141	-1.46534	0.142829	0.998874	25.7393	9.76261	92.1079	33.5954	94.8653	218.469
Tlnrd1	Tlnrd1	348.377	-0.285428	0.194838	-1.46495	0.142934	0.998874	313.821	297.759	330.505	398.346	407.719	342.114
Sugct	Sugct	2.12131	-3.41459	2.33092	-1.46491	0.142946	0.998874	0	0	1.08362	2.87961	5.04603	3.71863
Zfp706	Zfp706	4513.31	0.309883	0.211561	1.46474	0.142991	0.998874	4272.72	6349.6	4365.91	3914.35	4257.84	3919.44
Vamp4	Vamp4	1221.05	0.445251	0.303994	1.46467	0.143011	0.998874	1067.19	2000.36	1156.22	907.076	1150.49	1044.93
Gxylt1	Gxylt1	1020.2	0.29413	0.200825	1.46461	0.143027	0.998874	1124.61	1327.71	918.912	944.511	885.073	920.361
Ubr7	Ubr7	809.986	-0.211285	0.144266	-1.46455	0.143043	0.998874	775.148	778.08	698.936	905.157	830.576	872.019
Sh3kbp1	Sh3kbp1	5976.65	-0.268225	0.183148	-1.46453	0.143051	0.998874	5974.48	4361.93	5931.75	6123.01	6921.13	6547.58
Bicdl1	Bicdl1	330.28	-0.502319	0.342995	-1.46451	0.143055	0.998874	181.165	257.733	381.435	415.623	367.351	378.371
Gbp3	Gbp3	1435.33	-0.451781	0.308589	-1.46402	0.143188	0.998874	1448.33	747.816	1441.22	1579.94	1893.27	1501.4
Tmem239	Tmem239	4.71859	5.73192	3.91631	1.4636	0.143303	0.998874	0	28.3116	0	0	0	0
Abcc3	Abcc3	143.415	0.952205	0.650846	1.46303	0.14346	0.998874	84.1476	356.335	126.784	62.3915	97.8929	132.941
Sfn	Sfn	560.115	0.75353	0.515126	1.46281	0.14352	0.998874	314.811	1279.88	514.721	388.747	398.636	463.899
Traip	Traip	63.7725	0.953281	0.651811	1.46251	0.143601	0.998874	54.4485	152.297	45.5121	53.7527	40.3682	36.2566
Bag6	Bag6	3012.74	-0.188836	0.12912	-1.46248	0.143609	0.998874	2821.42	2786.25	2840.17	3351.86	2885.32	3391.39
Mus81	Mus81	516.922	0.335621	0.229613	1.46169	0.143827	0.998874	517.755	700.955	511.47	407.944	475.336	488.07
Atf1	Atf1	1637.62	-0.206514	0.141287	-1.46166	0.143834	0.998874	1599.79	1353.1	1609.18	1727.76	1786.29	1749.61
Gm4841	Gm4841	52.9706	-0.910111	0.622683	-1.4616	0.143852	0.998874	58.4083	20.5015	31.425	63.3514	94.8653	49.2718
Bmp7	Bmp7	942.246	-0.458104	0.313455	-1.46147	0.143887	0.998874	738.519	555.492	1087.96	885.959	1227.19	1158.35
Pdcd6ip	Pdcd6ip	4070.87	-0.487552	0.333664	-1.46121	0.143959	0.998874	4343.01	1842.2	3983.4	4618.89	4776.57	4861.18
Psmg3	Psmg3	472.608	0.540908	0.370277	1.46082	0.144065	0.998874	539.535	800.534	340.257	426.182	404.691	324.45
Dennd5a	Dennd5a	1304.9	0.251466	0.172162	1.46063	0.144116	0.998874	1382	1574.71	1298.18	1333.26	1082.88	1158.35
Rnf170	Rnf170	363.152	0.540351	0.369945	1.46063	0.144118	0.998874	309.861	635.546	345.676	331.155	245.237	311.435
Slc7a14	Slc7a14	198.664	0.349174	0.239062	1.4606	0.144126	0.998874	228.684	214.777	224.31	199.653	166.519	158.042
Prkdc	Prkdc	872.188	0.492912	0.337481	1.46056	0.144136	0.998874	698.92	1496.61	863.647	824.528	654.974	694.454
Gon4l	Gon4l	1738.06	0.397498	0.272247	1.46006	0.144273	0.998874	1518.62	2679.84	1729.46	1681.69	1345.27	1473.51
Fanci	Fanci	62.7378	-1.09371	0.749268	-1.45971	0.14437	0.998874	46.5287	9.76261	63.9337	96.9468	62.5707	96.6844
P4hb	P4hb	4495.84	-0.277103	0.18985	-1.45959	0.144403	0.998874	4764.73	3241.19	4190.37	4803.19	5064.19	4911.38
Cox11	Cox11	411.042	0.568887	0.389838	1.45929	0.144486	0.998874	356.39	744.887	371.682	347.473	385.516	260.304
Hmgn3	Hmgn3	232.887	0.355025	0.243413	1.45853	0.144694	0.998874	263.333	249.923	270.906	234.208	207.896	171.057
4930444G20Rik	4930444G20Rik	34.5703	0.808692	0.554472	1.45849	0.144705	0.998874	28.7092	55.6469	47.6794	23.0369	27.2485	25.1007
Fnbp1	Fnbp1	6704.56	0.270146	0.185316	1.45776	0.144908	0.998874	6952.57	8769.75	6268.75	6638.45	5736.32	5861.49
Slc38a1	Slc38a1	4229.07	0.323691	0.222081	1.45754	0.144967	0.998874	3668.84	5869.28	4566.38	4119.76	3540.29	3609.86
Zfp40	Zfp40	213.938	0.514779	0.35321	1.45743	0.144998	0.998874	202.944	329.976	222.143	225.569	152.39	150.604
Nfkbia	Nfkbia	57380.5	0.185092	0.127014	1.45725	0.145047	0.998874	57698.5	65353.8	60116.1	50715.6	58560.1	51838.6
Zfp930	Zfp930	330.696	0.584828	0.401366	1.45709	0.14509	0.998874	340.55	599.424	250.317	306.198	266.43	221.258
Lrrc47	Lrrc47	1725	-0.27193	0.186629	-1.45706	0.1451	0.998874	1786.9	1340.41	1561.5	1685.53	1904.37	2071.28
Prkd3	Prkd3	232.934	-0.637064	0.437396	-1.45649	0.145257	0.998874	147.506	109.341	290.411	288.921	258.357	303.068
Rcl1	Rcl1	773.67	0.360917	0.247849	1.45619	0.145339	0.998874	730.599	1132.46	746.616	709.343	649.928	673.072
Impact	Impact	876.478	0.554821	0.381169	1.45558	0.14551	0.998874	727.629	1597.16	804.048	884.999	557.081	687.946
Fgf2	Fgf2	39.5137	0.969388	0.666341	1.45479	0.145727	0.998874	24.7493	79.0771	53.0975	34.5553	24.2209	21.3821
Col11a2	Col11a2	101.514	1.32408	0.910409	1.45438	0.14584	0.998874	23.7593	337.786	73.6863	66.231	44.405	63.2167
Gm46272	Gm46272	45.7101	1.11946	0.769761	1.45429	0.145866	0.998874	38.6089	122.033	27.0906	26.8763	37.3406	22.3118
Kmt2d	Kmt2d	7256.46	0.436319	0.300082	1.454	0.145946	0.998874	5540.87	11517.9	7977.63	7028.16	5265.02	6209.18
Tubgcp5	Tubgcp5	507.736	0.536336	0.368946	1.4537	0.14603	0.998874	404.898	913.78	484.379	441.54	371.388	430.431
Il18	Il18	93.8264	0.732343	0.503794	1.45366	0.146041	0.998874	88.1075	177.679	85.6062	51.8329	68.626	91.1064
Znrf1	Znrf1	5199.62	0.465593	0.32032	1.45352	0.146078	0.998874	3882.67	8810.75	5400.77	4809.9	4330.5	3963.13
Wdr76	Wdr76	290.625	0.605137	0.416457	1.45306	0.146207	0.998874	247.493	557.445	247.066	244.767	209.915	237.063
Tial1	Tial1	2395.9	0.291589	0.200674	1.45305	0.146211	0.998874	2351.18	3151.37	2408.89	2468.78	2010.34	1984.82
H2-Q4	H2-Q4	14582.8	0.383151	0.263706	1.45295	0.146238	0.998874	12246	22494	14783.9	13981.5	11629.1	12362.6
Hcar2	Hcar2	40.8886	1.23753	0.852147	1.45225	0.146432	0.998874	31.6791	121.056	19.5052	26.8763	20.1841	26.0304
Slc4a8	Slc4a8	357.436	0.384507	0.264835	1.45187	0.146537	0.998874	361.34	512.537	340.257	319.636	331.019	279.827
Nr4a3	Nr4a3	3136.47	0.375685	0.2588	1.45164	0.146601	0.998874	3862.87	3204.09	3560.78	3689.74	2145.57	2355.75
Stim2	Stim2	1194.48	-0.267134	0.184096	-1.45106	0.146763	0.998874	1175.1	1042.65	1034.86	1527.15	1164.62	1222.5
Btaf1	Btaf1	864.247	0.639109	0.440655	1.45036	0.146958	0.998874	653.381	1792.41	711.94	810.13	563.137	654.479
Ankrd40	Ankrd40	603.416	0.536513	0.37003	1.44992	0.147082	0.998874	514.785	1109.03	519.055	458.817	517.722	501.085
Copg1	Copg1	2304.37	-0.20462	0.14118	-1.44935	0.147239	0.998874	2390.78	1954.47	2078.39	2530.21	2430.17	2442.21
Bcl2a1d	Bcl2a1d	3612.72	0.394794	0.272448	1.44906	0.14732	0.998874	5437.92	3139.65	3734.16	3125.33	3672.5	2566.78
Zc3h12b	Zc3h12b	75.0983	0.987541	0.681612	1.44883	0.147385	0.998874	48.5086	191.347	59.5992	57.5921	54.4971	39.0456
Mtpap	Mtpap	874.298	-0.425023	0.293372	-1.44875	0.147408	0.998874	876.125	481.296	882.069	925.314	1066.73	1014.26
Cyren	Cyren	129.376	-0.463602	0.320104	-1.44828	0.147537	0.998874	124.736	99.5786	101.86	137.261	182.666	130.152
Ptpn12	Ptpn12	304.792	0.507727	0.350955	1.4467	0.14798	0.998874	243.533	502.774	327.254	279.322	246.246	229.625
Cnpy2	Cnpy2	577.843	0.311214	0.215166	1.44639	0.148067	0.998874	719.71	678.501	521.222	511.61	559.1	476.914
Sucla2	Sucla2	937.043	0.477672	0.330344	1.44598	0.148182	0.998874	904.834	1609.85	757.452	793.812	743.784	812.52
Msl3l2	Msl3l2	376.764	0.616835	0.426622	1.44586	0.148217	0.998874	362.33	727.314	278.491	333.075	314.872	244.5
Mterf1a	Mterf1a	114.017	0.954858	0.66077	1.44507	0.148438	0.998874	79.1977	283.116	88.857	55.6724	114.04	63.2167
Otud7b	Otud7b	737.176	0.346893	0.240087	1.44486	0.148496	0.998874	846.426	947.949	681.598	784.213	576.256	586.614
Arel1	Arel1	899.817	0.246021	0.170348	1.44422	0.148676	0.998874	945.423	1069.98	913.494	917.635	788.189	764.178
Ccdc80	Ccdc80	39.4757	1.18618	0.821336	1.44421	0.14868	0.998874	22.7694	110.317	31.425	32.6355	20.1841	19.5228
Rab10	Rab10	3346.15	-0.377117	0.261144	-1.44409	0.148713	0.998874	3618.35	1962.28	3153.34	3649.42	3982.32	3711.19
Ccdc90b	Ccdc90b	264.775	0.591191	0.409481	1.44376	0.148807	0.998874	257.393	488.13	209.139	187.174	243.218	203.595
Ubac1	Ubac1	722.692	0.423744	0.293621	1.44317	0.148973	0.998874	679.121	1126.6	678.348	722.781	563.137	566.161
Fnip1	Fnip1	751.419	0.514665	0.356695	1.44287	0.149057	0.998874	556.364	1330.64	765.037	629.674	620.661	606.137
Arl5b	Arl5b	1505.03	0.495814	0.343745	1.44239	0.149193	0.998874	1055.31	2553.9	1674.2	1216.15	1145.45	1385.19
Hpgd	Hpgd	55.2946	-1.99828	1.38566	-1.44211	0.14927	0.998874	18.8095	0	47.6794	19.1974	90.8285	155.253
Zdhhc23	Zdhhc23	694.854	0.441425	0.306151	1.44185	0.149344	0.998874	656.351	1104.15	640.421	678.627	495.52	594.051
Arrb1	Arrb1	580.859	0.498702	0.345883	1.44183	0.149352	0.998874	463.307	998.715	578.654	527.928	482.4	434.15
Ing4	Ing4	728.599	0.331577	0.230001	1.44163	0.149406	0.998874	768.218	997.738	669.679	710.303	629.744	595.91
Uckl1	Uckl1	1445.14	0.378156	0.262375	1.44128	0.149506	0.998874	1425.56	2172.18	1302.51	1401.41	1114.16	1255.04
Fbln2	Fbln2	1.90631	4.42217	3.06874	1.44104	0.149575	0.998874	3.95989	0.976261	6.50173	0	0	0
Akap10	Akap10	879.777	-0.283616	0.197097	-1.43896	0.15016	0.998874	804.847	654.095	922.163	1004.02	929.478	964.055
Cenpu	Cenpu	83.9135	1.12051	0.778859	1.43866	0.150247	0.998874	44.5487	235.279	65.0173	80.629	34.313	43.6939
Abraxas1	Abraxas1	187.155	0.591635	0.41133	1.43834	0.150336	0.998874	147.506	337.786	189.634	162.218	146.335	139.449
Rin3	Rin3	2993.9	-0.20361	0.141573	-1.4382	0.150378	0.998874	2719.45	2586.11	3043.89	3402.74	2950.92	3260.31
Dennd2c	Dennd2c	11.3125	-1.87274	1.30229	-1.43804	0.150423	0.998874	5.93983	0	8.66898	17.2776	20.1841	15.8042
Arfgef3	Arfgef3	23.5222	1.06684	0.741961	1.43786	0.150474	0.998874	18.8095	51.7418	24.9233	14.398	19.1749	12.0855
Fmo5	Fmo5	115.044	-0.672988	0.468204	-1.43738	0.150609	0.998874	118.797	49.7893	97.526	107.505	160.464	156.182
Myg1	Myg1	743.864	-0.415533	0.289128	-1.43719	0.150664	0.998874	810.787	456.89	644.755	700.704	955.717	894.33
Rps29	Rps29	18577.1	-0.555725	0.386684	-1.43715	0.150674	0.998874	19829.1	6928.52	18370.6	21056.6	24903.1	20374.4
Mul1	Mul1	665.086	-0.429217	0.298715	-1.43688	0.150752	0.998874	631.602	387.575	681.598	638.313	889.11	762.319
Mterf1b	Mterf1b	116.975	0.58558	0.407579	1.43673	0.150795	0.998874	119.787	186.466	114.864	121.903	80.7364	78.0912
2024-09-06	2024-09-06	3580.83	-0.296158	0.206166	-1.43651	0.150859	0.998874	3009.51	2832.13	3802.43	3275.07	4162.97	4402.86
Zfp534	Zfp534	164.115	0.406637	0.283155	1.43609	0.150976	0.998874	183.145	157.178	221.059	150.699	144.316	128.293
Tsacc	Tsacc	51.0379	1.34029	0.933353	1.43599	0.151005	0.998874	19.7994	164.988	34.6759	19.1974	43.3958	24.1711
1600002K03Rik	1600002K03Rik	224.302	0.627217	0.437004	1.43527	0.151211	0.998874	192.055	428.578	196.136	150.699	211.933	166.409
Immt	Immt	1654.72	-0.440109	0.30667	-1.43512	0.151252	0.998874	1726.51	841.537	1644.94	1887.1	1874.09	1954.14
Ppcdc	Ppcdc	2974.34	0.253651	0.176791	1.43475	0.151359	0.998874	2679.85	3611.19	3414.49	2912.24	2569.44	2658.82
Ascl3	Ascl3	2.11393	-3.42024	2.38437	-1.43444	0.151447	0.998874	0.989972	0	0	1.91974	6.05523	3.71863
Zfyve28	Zfyve28	292.291	0.490396	0.341909	1.43429	0.15149	0.998874	237.593	451.032	335.923	251.486	198.813	278.897
Zfp7	Zfp7	242.916	0.584662	0.407636	1.43427	0.151494	0.998874	211.854	439.317	223.226	213.091	153.399	216.61
Spg20	Spg20	308.206	0.331096	0.2309	1.43394	0.151591	0.998874	385.099	363.169	281.742	278.362	280.559	260.304
Vopp1	Vopp1	1456.96	-0.368552	0.257149	-1.43323	0.151794	0.998874	1600.78	897.183	1317.68	1657.69	1718.68	1549.74
Fastkd3	Fastkd3	475.397	-0.342582	0.239042	-1.43314	0.151817	0.998874	502.906	329.976	424.78	546.166	553.044	495.507
Snip1	Snip1	878.319	-0.241977	0.16885	-1.43309	0.151833	0.998874	835.536	717.552	861.48	951.23	1028.38	875.737
Ikbip	Ikbip	124.436	0.931299	0.649981	1.43281	0.151912	0.998874	134.636	298.736	56.3484	98.8665	70.6444	87.3878
Kif11	Kif11	274.777	0.631831	0.441094	1.43242	0.152024	0.998874	238.583	547.682	215.641	211.171	206.887	228.696
Gm46390	Gm46390	70.1115	1.24804	0.871679	1.43177	0.15221	0.998874	23.7593	214.777	57.432	42.2342	55.5063	26.9601
Chml	Chml	40.2125	1.22653	0.856852	1.43143	0.152306	0.998874	19.7994	111.294	37.9268	37.4349	17.1565	17.6635
Naa35	Naa35	723.268	0.527977	0.368912	1.43117	0.152381	0.998874	627.642	1336.5	598.16	583.6	613.597	580.106
Add1	Add1	3384.19	-0.221427	0.154787	-1.43053	0.152565	0.998874	2863	3224.59	3287.71	3402.74	3404.05	4123.03
Fbxo43	Fbxo43	10.5799	1.29793	0.907834	1.4297	0.152805	0.998874	10.8897	13.6676	20.5888	8.63882	5.04603	4.64829
Ppm1l	Ppm1l	242.408	-0.57163	0.399848	-1.42962	0.152826	0.998874	161.365	135.7	288.244	263.964	247.255	357.918
Sostdc1	Sostdc1	111.447	0.79838	0.558521	1.42945	0.152874	0.998874	67.3181	179.632	177.714	64.3112	62.5707	117.137
Triobp	Triobp	1289.36	-0.275879	0.193053	-1.42903	0.152995	0.998874	1320.62	938.186	1240.75	1458.04	1389.68	1388.91
Ankmy2	Ankmy2	603.139	0.732829	0.51292	1.42874	0.153079	0.998874	462.317	1406.79	390.104	418.503	487.446	453.673
Zfp961	Zfp961	194.518	0.687999	0.481566	1.42867	0.153099	0.998874	177.205	395.386	147.373	147.82	176.611	122.715
Dhx36	Dhx36	1015.82	0.304811	0.213436	1.42811	0.15326	0.998874	908.794	1254.49	1204.99	1032.82	848.742	845.058
Wars2	Wars2	212.382	0.489733	0.343018	1.42772	0.153373	0.998874	193.045	338.762	212.39	154.539	176.611	198.947
Eif4ebp2	Eif4ebp2	3550.89	-0.201098	0.140895	-1.42729	0.153498	0.998874	3274.83	3313.43	3323.47	3710.85	3421.21	4261.55
Lrp10	Lrp10	9129.68	-0.257089	0.180225	-1.42649	0.153728	0.998874	9667.08	6765.49	8522.69	9554.54	9894.25	10374
Sema4d	Sema4d	6586.15	-0.195922	0.137357	-1.42637	0.153763	0.998874	6717.95	5913.21	5787.63	7631.92	6570.94	6895.27
Gla	Gla	986.543	0.683211	0.47903	1.42624	0.1538	0.998874	694.96	2220.02	732.529	832.207	701.398	738.148
Zmynd8	Zmynd8	1804.22	0.431239	0.30239	1.4261	0.153839	0.998874	1417.64	2949.28	1848.66	1570.35	1455.27	1584.14
LOC115488169	LOC115488169	664.256	-0.342432	0.24019	-1.42567	0.153963	0.998874	588.043	470.558	698.936	717.022	852.778	658.197
Slc29a4	Slc29a4	87.9028	0.654905	0.459469	1.42535	0.154056	0.998874	86.1276	156.202	80.188	79.6691	55.5063	69.7243
Actn4	Actn4	4702.92	-0.292578	0.20538	-1.42457	0.154282	0.998874	4955.8	3231.42	4495.95	4984.6	5259.98	5289.75
Mrtfb	Mrtfb	588.709	0.564976	0.396782	1.4239	0.154476	0.998874	454.397	1117.82	535.309	515.45	413.774	495.507
Xpnpep3	Xpnpep3	240.167	-0.359623	0.252586	-1.42377	0.154514	0.998874	252.443	182.561	196.136	287.961	252.301	269.601
Tshz1	Tshz1	572.795	0.727601	0.51113	1.42351	0.154587	0.998874	423.708	1327.71	391.188	441.54	473.317	379.3
Agfg2	Agfg2	495.233	0.803354	0.564357	1.42349	0.154595	0.998874	289.072	1237.9	361.93	342.673	363.314	376.511
Fam104a	Fam104a	1612.54	0.20541	0.144329	1.4232	0.154678	0.998874	1844.32	1672.33	1664.44	1431.16	1648.03	1414.94
Depdc7	Depdc7	1.91738	-4.35996	3.06382	-1.42304	0.154723	0.998874	0	0	0	0.959869	4.03682	6.5076
Fbxl17	Fbxl17	1104.59	0.265875	0.186851	1.42292	0.154758	0.998874	1112.73	1128.56	1377.28	1132.65	911.312	964.984
Cpsf3	Cpsf3	1669.81	-0.294689	0.207133	-1.42271	0.15482	0.998874	1782.94	1171.51	1545.25	1817.99	1842.81	1858.38
Dbf4	Dbf4	560.568	-0.663649	0.46651	-1.42259	0.154856	0.998874	493.006	173.774	635.003	686.306	700.388	674.931
Atr	Atr	339.648	0.547481	0.384959	1.42218	0.154974	0.998874	249.473	587.709	372.766	320.596	256.338	251.007
Usp54	Usp54	141.273	0.487904	0.343181	1.42171	0.15511	0.998874	132.656	215.754	146.289	126.703	122.114	104.122
Arhgap4	Arhgap4	4858.6	0.347221	0.244237	1.42166	0.155126	0.998874	4234.11	7228.23	4858.96	4515.22	3989.39	4325.7
Ocrl	Ocrl	230.896	0.562144	0.395499	1.42135	0.155214	0.998874	191.065	405.148	229.728	171.817	164.5	223.118
2810021J22Rik	2810021J22Rik	111.314	-0.413061	0.290641	-1.42121	0.155256	0.998874	93.0574	104.46	88.857	138.221	126.151	117.137
Tmem241	Tmem241	337.341	-0.490157	0.344943	-1.42098	0.155323	0.998874	340.55	170.846	330.505	360.911	393.59	427.642
Hs2st1	Hs2st1	670.988	0.464259	0.326719	1.42097	0.155325	0.998874	567.254	1129.53	637.17	619.116	542.952	529.905
Smndc1	Smndc1	1888.88	-0.281355	0.198009	-1.42092	0.15534	0.998874	1839.37	1341.38	1935.35	2125.15	2107.22	1984.82
Prr36	Prr36	64.0296	1.00387	0.706621	1.42067	0.155413	0.998874	56.4284	163.036	36.8432	50.8731	33.3038	43.6939
Rhog	Rhog	9257.7	-0.327982	0.230871	-1.42063	0.155424	0.998874	10200.7	6379.86	8049.15	8787.6	10748	11380.9
Zfp607b	Zfp607b	57.3	0.930044	0.655223	1.41943	0.155774	0.998874	37.6189	134.724	53.0975	36.475	36.3314	45.5532
Pdcd2	Pdcd2	582.512	-0.556589	0.392153	-1.41932	0.155807	0.998874	563.294	239.184	612.247	617.196	764.978	698.173
Nuak1	Nuak1	12.7784	-1.94504	1.37077	-1.41894	0.155917	0.998874	3.95989	0	11.9198	12.4783	23.2117	25.1007
Gm14326	Gm14326	241.853	0.524314	0.369663	1.41836	0.156086	0.998874	204.924	416.863	234.062	187.174	211.933	196.158
Fars2	Fars2	721.719	-0.303361	0.213927	-1.41806	0.156173	0.998874	785.048	538.896	614.414	802.451	763.968	825.536
Cbln3	Cbln3	17.0495	1.08443	0.765347	1.41691	0.156509	0.998874	14.8496	35.1454	19.5052	12.4783	10.0921	10.2262
Prkacb	Prkacb	2755.72	-0.251999	0.177856	-1.41687	0.156522	0.998874	2204.67	2716.93	2625.62	2795.14	2742.01	3449.96
Psmb11	Psmb11	4.35713	1.81118	1.27836	1.4168	0.156543	0.998874	4.94986	7.81008	7.58536	1.91974	2.01841	1.85931
Mgme1	Mgme1	148.749	0.63268	0.446811	1.41599	0.156778	0.998874	119.787	275.305	147.373	95.027	133.215	121.785
Cog4	Cog4	757.257	0.285482	0.201699	1.41539	0.156954	0.998874	768.218	975.284	752.034	730.46	710.48	607.066
Hdac7	Hdac7	4672.45	0.192201	0.135815	1.41517	0.15702	0.998874	5126.07	4841.28	4982.5	4855.02	3969.2	4260.62
Zfp2	Zfp2	6.50973	-1.51203	1.06852	-1.41508	0.157046	0.998874	3.95989	2.92878	3.25087	12.4783	8.07364	8.36692
Tmem198b	Tmem198b	151.437	0.673322	0.476154	1.41409	0.157337	0.998874	118.797	298.736	140.871	102.706	108.994	138.519
Focad	Focad	282.847	0.956465	0.676424	1.414	0.157362	0.998874	127.706	781.985	210.223	239.007	150.372	187.791
Smurf2	Smurf2	750.488	0.430697	0.304669	1.41366	0.157462	0.998874	543.495	993.833	1047.86	661.35	618.643	637.745
Ldlrap1	Ldlrap1	877.685	-0.344109	0.243467	-1.41337	0.157546	0.998874	605.863	741.958	973.093	971.388	898.193	1075.61
Pank1	Pank1	88.8775	0.601159	0.425677	1.41224	0.157879	0.998874	90.0874	134.724	96.4424	71.9902	89.8193	50.2015
Pde6d	Pde6d	471.279	0.317836	0.225064	1.4122	0.157891	0.998874	470.237	623.831	474.627	397.386	469.28	392.315
Apobr	Apobr	228.724	0.592766	0.419815	1.41197	0.157959	0.998874	274.222	391.48	159.292	201.573	199.823	145.956
Nfe2l1	Nfe2l1	956.541	-0.255219	0.180759	-1.41193	0.157971	0.998874	960.273	773.198	883.152	1147.04	932.506	1043.08
Exoc7	Exoc7	930.037	-0.370126	0.262152	-1.41188	0.157986	0.998874	964.233	565.255	904.825	975.227	1096	1074.68
Gm8108	Gm8108	53.9076	0.87442	0.619501	1.41149	0.1581	0.998874	92.0674	87.8635	29.2578	33.5954	44.405	36.2566
Paip1	Paip1	272.263	0.485779	0.34426	1.41108	0.15822	0.998874	240.563	449.08	263.32	231.328	203.859	245.43
Gm11127	Gm11127	167.626	0.510438	0.361749	1.41103	0.158236	0.998874	149.486	273.353	167.961	141.101	148.353	125.504
Fblim1	Fblim1	19.2662	-1.99353	1.41285	-1.41099	0.158247	0.998874	5.93983	0	17.338	12.4783	22.2025	57.6388
Klhl18	Klhl18	350.265	0.400616	0.284028	1.41048	0.158398	0.998874	331.641	518.394	345.676	322.516	265.421	317.943
Dock10	Dock10	3409.83	0.31383	0.222605	1.40981	0.158597	0.998874	2823.4	4628.45	3885.87	3093.66	3062.94	2964.68
Kdm1a	Kdm1a	1367.05	0.298122	0.21147	1.40976	0.158611	0.998874	1320.62	1828.54	1374.03	1370.69	1216.09	1092.35
Apex2	Apex2	833.936	0.273586	0.194083	1.40963	0.158649	0.998874	808.807	1058.27	871.232	820.688	683.232	761.389
Usp17la	Usp17la	3.87316	2.36266	1.6769	1.40895	0.158851	0.998874	5.93983	4.8813	8.66898	0.959869	0	2.78897
Mthfsl	Mthfsl	2365.67	0.230864	0.163897	1.4086	0.158954	0.998874	2296.73	2793.08	2573.6	2015.73	2447.32	2067.56
Ak8	Ak8	10.8051	3.14075	2.22975	1.40856	0.158965	0.998874	0	51.7418	6.50173	0	1.00921	5.57794
Cracr2b	Cracr2b	14.8141	-1.37959	0.979814	-1.40801	0.159127	0.998874	8.90975	3.90504	11.9198	8.63882	20.1841	35.327
Gm29737	Gm29737	10.634	-1.20515	0.855935	-1.40799	0.159133	0.998874	7.91977	4.8813	6.50173	17.2776	15.1381	12.0855
Tmem14a	Tmem14a	76.5393	0.656262	0.466104	1.40797	0.159139	0.998874	64.3482	129.843	86.6898	49.9132	72.6628	55.7794
Srsf2	Srsf2	6804.52	0.503351	0.357602	1.40757	0.159257	0.998874	4934.02	12531.3	6473.56	6240.11	5388.15	5260
Rap1gap	Rap1gap	66.7932	0.70694	0.502346	1.40728	0.159345	0.998874	80.1877	94.6973	73.6863	68.1507	28.2577	55.7794
Mfsd1	Mfsd1	1501.65	-0.512209	0.364071	-1.40689	0.159459	0.998874	1632.46	644.332	1436.88	1579.94	1798.4	1917.88
Hsf2	Hsf2	563.067	0.457613	0.325296	1.40676	0.159499	0.998874	603.883	901.089	449.703	547.125	459.188	417.416
Zkscan6	Zkscan6	451.476	-0.332526	0.236464	-1.40624	0.159652	0.998874	425.688	317.285	456.205	465.537	556.072	488.07
Ctla2b	Ctla2b	2014.51	0.299167	0.212794	1.4059	0.159755	0.998874	1977.96	2689.6	2000.37	1740.24	1595.55	2083.36
Cacnb3	Cacnb3	76.7552	0.800452	0.569358	1.40589	0.159758	0.998874	76.2278	162.059	54.1811	46.0737	61.5615	60.4277
Zdhhc17	Zdhhc17	442.446	0.476818	0.339171	1.40583	0.159773	0.998874	332.631	694.121	517.971	422.342	325.973	361.637
Rnf25	Rnf25	508.616	0.465937	0.331536	1.40539	0.159906	0.998874	471.227	852.275	446.452	471.296	421.848	388.597
Rhoh	Rhoh	7086.39	-0.221228	0.157445	-1.40512	0.159987	0.998874	6995.14	5643.76	6993.7	6953.29	7972.72	7959.73
Alg5	Alg5	1084.38	0.235903	0.167897	1.40505	0.160007	0.998874	1162.23	1318.93	1037.03	936.832	1043.52	1007.75
Gnptg	Gnptg	1614.16	0.291663	0.207599	1.40494	0.16004	0.998874	1753.24	2111.65	1465.06	1304.46	1608.67	1441.9
H2bc6	H2bc6	42.9111	0.795448	0.566217	1.40485	0.160067	0.998874	33.659	61.5044	68.2682	37.4349	22.2025	34.3973
Gm46977	Gm46977	4.79164	2.0064	1.4286	1.40445	0.160185	0.998874	2.96992	14.6439	5.41811	1.91974	1.00921	2.78897
Dclre1c	Dclre1c	775.835	0.337694	0.240499	1.40414	0.160276	0.998874	661.301	1066.08	871.232	646.952	720.573	688.876
LOC115488017	LOC115488017	70.1797	0.785026	0.55913	1.40401	0.160315	0.998874	50.4886	145.463	70.4354	49.9132	55.5063	49.2718
Ppox	Ppox	800.264	0.497217	0.354155	1.40395	0.160332	0.998874	635.562	1379.46	795.379	800.531	563.137	627.519
Coro1a	Coro1a	36835.4	-0.340975	0.242923	-1.40363	0.160428	0.998874	38975.2	23502.5	35030.3	34977.6	42863	45663.8
Qars	Qars	2873.57	-0.385881	0.274917	-1.40363	0.16043	0.998874	3052.08	1621.57	2801.16	3044.7	3237.53	3484.36
2810006K23Rik	2810006K23Rik	82.3625	-1.00457	0.715782	-1.40346	0.16048	0.998874	99.9872	15.6202	48.763	85.4284	128.169	116.207
Glt8d1	Glt8d1	204.937	0.48788	0.34764	1.40341	0.160496	0.998874	211.854	328.024	177.714	167.977	189.731	154.323
Mob1a	Mob1a	2646.15	-0.234304	0.166957	-1.40338	0.160504	0.998874	2678.86	2036.48	2580.1	2737.55	2890.36	2953.52
Lrrc8a	Lrrc8a	418.951	-0.260794	0.185852	-1.40324	0.160546	0.998874	366.29	400.267	377.101	481.854	405.701	482.492
Creb3l2	Creb3l2	891.728	0.433019	0.308661	1.4029	0.160648	0.998874	1235.48	1131.49	706.522	962.749	667.085	647.041
Pmvk	Pmvk	315.357	0.360141	0.256717	1.40287	0.160655	0.998874	339.56	424.673	299.08	241.887	310.835	276.108
Zfp61	Zfp61	209.109	0.523771	0.373366	1.40284	0.160666	0.998874	226.704	349.501	163.627	167.017	166.519	181.283
Mapk12	Mapk12	163.75	1.17138	0.835316	1.40232	0.160821	0.998874	43.5588	515.466	121.366	99.8264	77.7088	124.574
Csf2rb2	Csf2rb2	21.5783	-1.70081	1.21286	-1.40231	0.160824	0.998874	5.93983	2.92878	21.6724	4.79935	38.3498	55.7794
Ecd	Ecd	885.21	-0.338277	0.241269	-1.40208	0.160892	0.998874	969.182	587.709	788.877	1030.9	966.819	967.773
Jmjd8	Jmjd8	715.387	0.585875	0.417876	1.40203	0.160906	0.998874	576.164	1424.36	575.403	655.591	519.741	541.061
Icosl	Icosl	327.698	0.757635	0.540444	1.40188	0.160953	0.998874	228.684	768.317	238.397	264.924	201.841	264.023
Rbm41	Rbm41	211.45	0.641096	0.457332	1.40182	0.160969	0.998874	149.486	410.029	213.474	184.295	141.289	170.127
Zfp54	Zfp54	167.563	0.4802	0.342668	1.40136	0.161107	0.998874	253.433	183.537	148.456	154.539	147.344	118.066
Dnajc9	Dnajc9	1489.09	-0.469256	0.334866	-1.40132	0.161117	0.998874	1602.76	719.504	1424.96	1481.08	1812.53	1893.71
Rap1gds1	Rap1gds1	2454.83	-0.241704	0.172492	-1.40125	0.161138	0.998874	2512.55	1865.63	2370.97	2664.6	2753.11	2562.14
Ttc9c	Ttc9c	699.273	-0.332347	0.23718	-1.40124	0.161141	0.998874	744.459	493.988	618.748	718.942	885.073	734.429
Vegfb	Vegfb	189.879	0.320042	0.228426	1.40107	0.161193	0.998874	201.954	211.849	218.892	171.817	154.408	180.354
Elp5	Elp5	1094.7	0.454222	0.324231	1.40092	0.161238	0.998874	1145.4	1826.58	824.637	908.036	961.773	901.768
Dhcr24	Dhcr24	143.063	0.610407	0.435729	1.40089	0.161248	0.998874	119.787	225.516	173.38	156.459	83.764	99.4733
Myl9	Myl9	2.23967	-3.50207	2.50057	-1.40051	0.161361	0.998874	0	0	1.08362	0.959869	3.02762	8.36692
Stambp	Stambp	570.723	0.491599	0.351197	1.39978	0.161579	0.998874	488.056	1003.6	509.302	435.781	487.446	500.156
Mxra7	Mxra7	43.3787	-0.82858	0.592326	-1.39886	0.161855	0.998874	32.6691	25.3828	35.7595	29.7559	59.5431	77.1616
Usp11	Usp11	250.617	-0.540962	0.38694	-1.39805	0.162097	0.998874	222.744	119.104	270.906	321.556	253.311	316.083
Gpatch4	Gpatch4	283.202	0.835117	0.597738	1.39713	0.162375	0.998874	162.355	709.741	216.724	230.369	162.482	217.54
Tmem127	Tmem127	1360.34	-0.187273	0.134085	-1.39667	0.162513	0.998874	1376.06	1210.56	1229.91	1464.76	1388.67	1492.1
Etv1	Etv1	11.0482	-2.5619	1.83446	-1.39654	0.162552	0.998874	0.989972	0	8.66898	0.959869	22.2025	33.4677
Lrrc69	Lrrc69	75.3308	0.663272	0.47497	1.39645	0.162579	0.998874	63.3582	136.676	76.9372	57.5921	62.5707	54.8498
Pcsk4	Pcsk4	69.2162	-0.536213	0.38405	-1.39621	0.162652	0.998874	51.4785	48.813	69.3518	75.8297	78.718	91.1064
LOC115488029	LOC115488029	3230.69	0.841692	0.603101	1.39561	0.162833	0.998874	2181.9	4500.56	5759.45	4074.64	679.195	2188.41
Bhlhe41	Bhlhe41	150.123	0.627573	0.449707	1.39551	0.162861	0.998874	138.596	280.187	127.867	115.184	141.289	97.614
Stmn2	Stmn2	7.71566	-1.96962	1.41193	-1.39499	0.163019	0.998874	2.96992	0	6.50173	9.59869	15.1381	12.0855
Ipo4	Ipo4	532.555	-0.514124	0.368568	-1.39492	0.163039	0.998874	494.986	247.97	573.236	734.3	547.998	596.84
Zfp944	Zfp944	348.38	0.50858	0.364602	1.39489	0.163049	0.998874	289.072	612.115	326.17	292.76	286.614	283.545
Usp10	Usp10	946.676	-0.280164	0.200877	-1.3947	0.163105	0.998874	848.406	733.172	983.929	1161.44	930.487	1022.62
Sipa1	Sipa1	3798.47	-0.145036	0.104001	-1.39456	0.163147	0.998874	3742.09	3443.27	3637.72	4022.81	4058.01	3886.9
Pfkfb3	Pfkfb3	1117.93	0.389531	0.27935	1.39442	0.163191	0.998874	1009.77	1761.17	1032.69	939.712	976.911	987.296
Pign	Pign	278.193	0.529451	0.379852	1.39384	0.163367	0.998874	231.653	492.035	262.237	249.566	217.988	215.68
Itgb7	Itgb7	16806.9	-0.171808	0.123291	-1.39351	0.163465	0.998874	16093	14991.5	16337.8	16198.8	18871.1	18349.6
Suv39h2	Suv39h2	84.9057	0.616309	0.442358	1.39323	0.163549	0.998874	86.1276	128.866	93.1915	49.9132	91.8377	59.4981
Tbc1d9	Tbc1d9	16.6921	-1.25804	0.903052	-1.39309	0.163592	0.998874	12.8696	5.85756	10.8362	11.5184	18.1657	40.9049
Ice1	Ice1	493.737	0.292805	0.210193	1.39303	0.16361	0.998874	523.695	531.086	576.487	499.132	365.332	466.688
Nek3	Nek3	107.366	0.646618	0.464286	1.39271	0.163707	0.998874	90.0874	201.11	101.86	85.4284	73.672	92.0361
Acly	Acly	2964.95	-0.192413	0.138159	-1.39269	0.163713	0.998874	3016.44	2529.49	2756.74	2982.31	3159.82	3344.91
Fryl	Fryl	3402.74	0.259136	0.186132	1.39222	0.163857	0.998874	2958.04	4153.01	4011.57	3187.73	3126.52	2979.55
Cebpb	Cebpb	3915.19	0.332485	0.238878	1.39186	0.163965	0.998874	3735.16	5631.07	3726.58	2952.56	3834.98	3610.79
Tent5c	Tent5c	3859.54	-0.402382	0.289129	-1.39171	0.164012	0.998874	3915.34	2053.08	4006.15	4232.06	4315.36	4635.27
Fbf1	Fbf1	172.578	0.641787	0.461356	1.39109	0.164199	0.998874	144.536	335.834	150.623	135.342	112.022	157.112
Snrpa	Snrpa	1217.83	0.177914	0.127908	1.39095	0.164241	0.998874	1337.45	1253.52	1287.34	1168.16	1185.82	1074.68
Thbs3	Thbs3	101.333	0.895244	0.64363	1.39093	0.164247	0.998874	93.0574	246.994	55.2647	79.6691	71.6536	61.3574
Ttc39b	Ttc39b	2950.97	0.253508	0.18226	1.39091	0.164252	0.998874	2805.58	3749.82	3073.15	2966.96	2665.31	2445
4930524J08Rik	4930524J08Rik	15.05	1.47563	1.06097	1.39083	0.164277	0.998874	10.8897	46.8605	8.66898	7.67895	5.04603	11.1559
Tctn1	Tctn1	129.903	0.560329	0.402909	1.39071	0.164314	0.998874	143.546	216.73	104.028	112.305	107.985	94.825
Snapin	Snapin	854.798	-0.236013	0.169786	-1.39006	0.164511	0.998874	887.015	762.46	705.438	883.08	918.377	972.422
Sympk	Sympk	1957	-0.264857	0.190599	-1.3896	0.164649	0.998874	2061.12	1497.58	1774.97	2374.72	1991.16	2042.46
Eif3b	Eif3b	2746.51	-0.247821	0.178345	-1.38956	0.164663	0.998874	2939.23	2119.46	2474.99	3019.75	2818.71	3106.91
Tbxas1	Tbxas1	609.816	0.64313	0.462945	1.38922	0.164767	0.998874	391.039	1206.66	632.835	632.554	424.875	370.933
Angptl6	Angptl6	57.6106	1.38888	1.00008	1.38877	0.164903	0.998874	15.8395	205.015	29.2578	38.3948	29.267	27.8897
Dph6	Dph6	292.762	0.738972	0.532148	1.38866	0.164937	0.998874	214.824	676.549	206.972	203.492	213.952	240.781
Ddx59	Ddx59	177.912	0.753248	0.54244	1.38863	0.164945	0.998874	140.576	399.291	130.035	108.465	141.289	147.816
Arrdc1	Arrdc1	4082.76	0.302054	0.21758	1.38824	0.165064	0.998874	4953.82	4924.26	3647.47	4378.92	3407.08	3185.01
Pisd	Pisd	2955.04	0.480425	0.346102	1.3881	0.165105	0.998874	2844.19	5233.73	2249.6	2877.69	2222.27	2302.76
Atad5	Atad5	262.11	0.41328	0.297835	1.38761	0.165255	0.998874	249.473	347.549	301.247	276.442	177.62	220.329
Xcl1	Xcl1	352.63	1.02437	0.738282	1.38751	0.165288	0.998874	1004.82	161.083	252.484	361.871	223.034	112.489
Pxk	Pxk	1178.57	-0.1957	0.141091	-1.38705	0.165428	0.998874	1085.01	1067.05	1144.31	1147.04	1331.14	1296.87
Maf1	Maf1	3420.74	-0.213571	0.153991	-1.38691	0.16547	0.998874	3211.47	3402.27	2890.02	3260.68	3752.23	4007.75
Farsb	Farsb	955.947	0.20042	0.144509	1.38691	0.16547	0.998874	1045.41	1042.65	978.511	813.009	926.45	929.657
Rcor1	Rcor1	1123.45	0.270287	0.194886	1.3869	0.165472	0.998874	1043.43	1180.3	1461.81	1032.82	959.754	1062.6
Fhl1	Fhl1	4.34872	-2.84017	2.04788	-1.38688	0.165478	0.998874	0	0	3.25087	6.71908	4.03682	12.0855
Selenop	Selenop	4673.27	-0.475105	0.342606	-1.38674	0.165521	0.998874	3199.59	3713.7	4818.87	3177.17	5788.8	7341.5
Chpf	Chpf	825.544	-0.361583	0.260797	-1.38646	0.165608	0.998874	886.025	521.323	760.703	940.672	838.65	1005.89
LOC102641031	LOC102641031	9.26956	-1.28933	0.930168	-1.38613	0.165709	0.998874	5.93983	5.85756	4.33449	18.2375	10.0921	11.1559
Mtmr1	Mtmr1	717.982	-0.329557	0.237771	-1.38603	0.165738	0.998874	736.539	481.296	691.351	865.802	741.766	791.138
Itfg2	Itfg2	278.153	-0.471352	0.340095	-1.38594	0.165765	0.998874	311.841	151.32	236.23	325.396	316.89	327.239
Orc4	Orc4	1193.19	0.547528	0.395223	1.38537	0.165941	0.998874	913.744	2331.31	1005.6	1030.9	927.46	950.11
Phlda3	Phlda3	123.389	-1.70138	1.22819	-1.38528	0.165967	0.998874	95.0373	0	79.1044	167.977	192.758	205.454
Prickle2	Prickle2	118.422	0.465562	0.336081	1.38527	0.165971	0.998874	112.857	135.7	163.627	117.104	93.8561	87.3878
Mif4gd	Mif4gd	4655.6	0.220849	0.159428	1.38526	0.165972	0.998874	5305.26	5495.37	4232.63	4233.98	4495	4171.37
Tub	Tub	81.2683	1.13279	0.817863	1.38507	0.166032	0.998874	42.5688	248.946	43.3449	55.6724	40.3682	56.7091
Pdcd11	Pdcd11	408.317	0.472873	0.34164	1.38413	0.16632	0.998874	323.721	647.261	452.954	400.265	283.587	342.114
Tec	Tec	327.189	0.535634	0.387254	1.38316	0.166616	0.998874	250.463	582.828	328.338	297.559	260.375	243.57
Sf3a1	Sf3a1	1907.12	-0.225541	0.163101	-1.38283	0.166716	0.998874	1894.81	1551.28	1829.15	2272.97	1924.55	1969.94
Prorp	Prorp	117.13	-0.520587	0.376491	-1.38273	0.166746	0.998874	96.0273	69.3145	123.533	156.459	117.068	140.378
Abcb1a	Abcb1a	1880.68	-0.211213	0.152796	-1.38232	0.166874	0.998874	1899.76	1645.98	1683.95	2235.54	1943.73	1875.12
Gm20604	Gm20604	128.634	-1.70184	1.23142	-1.38202	0.166967	0.998874	74.2479	0	107.279	202.532	189.731	198.017
Mpc1	Mpc1	2683.61	0.364084	0.263548	1.38147	0.167135	0.998874	2591.75	4088.58	2380.72	2188.5	2645.13	2207.01
Map1lc3a	Map1lc3a	790.46	0.608944	0.440811	1.38142	0.167151	0.998874	630.612	1641.09	592.741	574.962	589.376	713.977
Prss16	Prss16	30.4987	1.46143	1.05808	1.38121	0.167213	0.998874	16.8295	105.436	11.9198	18.2375	22.2025	8.36692
Tm2d1	Tm2d1	854.823	0.457866	0.331644	1.38059	0.167404	0.998874	803.857	1458.53	705.438	649.831	774.06	737.218
Atf7	Atf7	657.988	0.414685	0.300429	1.38031	0.167491	0.998874	519.735	1025.07	710.856	563.443	557.081	571.739
Pcna	Pcna	2675.2	0.284736	0.206388	1.37962	0.167705	0.998874	2677.87	3662.93	2473.91	2294.09	2552.28	2390.15
Gm43707	Gm43707	193.851	0.583171	0.422725	1.37955	0.167724	0.998874	146.516	310.451	240.564	207.332	127.16	131.082
Zfp536	Zfp536	24.865	1.84481	1.33734	1.37947	0.167751	0.998874	6.9298	105.436	4.33449	15.3579	5.04603	12.0855
Clcn4	Clcn4	2017.05	0.36707	0.26621	1.37887	0.167933	0.998874	1899.76	3128.92	1787.98	1759.44	1710.6	1815.62
Ddah2	Ddah2	48.9413	1.15545	0.838043	1.37875	0.167972	0.998874	27.7192	143.51	31.425	26.8763	23.2117	40.9049
Dnajc13	Dnajc13	808.099	0.383634	0.278262	1.37868	0.167994	0.998874	716.74	1247.66	780.208	746.778	671.121	686.087
Ccdc134	Ccdc134	390.172	0.669813	0.485884	1.37855	0.168035	0.998874	287.092	852.275	297.996	287.001	298.725	317.943
Fam49a	Fam49a	400.576	-0.492364	0.357171	-1.37851	0.168045	0.998874	298.972	237.231	462.707	357.071	480.382	567.091
Trim27	Trim27	1538.98	-0.241658	0.175356	-1.3781	0.168174	0.998874	1638.4	1205.68	1387.04	1655.77	1712.62	1634.34
Pcbp1	Pcbp1	7213.66	0.433866	0.314832	1.37809	0.168176	0.998874	6068.53	12454.2	6347.86	5926.23	6532.59	5952.6
Mcoln3	Mcoln3	53.0242	1.19697	0.868777	1.37777	0.168275	0.998874	17.8195	158.154	45.5121	36.475	32.2946	27.8897
Aplp2	Aplp2	2421.79	-0.416821	0.302564	-1.37763	0.168317	0.998874	2733.31	1295.5	2194.34	2472.62	2883.3	2951.66
Srpk3	Srpk3	8.20751	-2.06475	1.49884	-1.37756	0.168338	0.998874	1.97994	0	7.58536	6.71908	17.1565	15.8042
Tmem106c	Tmem106c	328.64	0.342707	0.248782	1.37754	0.168345	0.998874	366.29	441.27	294.745	299.479	273.495	296.561
Ccz1	Ccz1	885.737	0.230758	0.167584	1.37697	0.168521	0.998874	916.714	1087.55	864.731	838.926	814.429	792.068
Mmp19	Mmp19	34.9796	-1.80311	1.3095	-1.37694	0.168531	0.998874	20.7894	0	26.0069	21.1171	55.5063	86.4581
Vmac	Vmac	231.382	-0.378715	0.275084	-1.37673	0.168597	0.998874	164.335	243.089	196.136	245.726	245.237	293.772
Ap3m2	Ap3m2	535.128	0.810164	0.588774	1.37602	0.168815	0.998874	313.821	1377.5	353.261	450.179	344.139	371.863
Kctd6	Kctd6	315.854	0.641065	0.465887	1.37601	0.168819	0.998874	243.533	653.118	257.902	220.77	284.596	235.203
Bag4	Bag4	529.653	0.363278	0.26404	1.37584	0.16887	0.998874	493.996	768.317	525.557	414.663	462.216	513.171
Tle2	Tle2	40.0323	0.834786	0.606819	1.37567	0.168923	0.998874	66.3281	51.7418	35.7595	39.3546	30.2762	16.7338
Rbm12b2	Rbm12b2	251.685	0.30137	0.219133	1.37528	0.169044	0.998874	250.463	283.116	300.163	245.726	214.961	215.68
Ccr1	Ccr1	189.578	-0.684858	0.498004	-1.37521	0.169068	0.998874	155.426	66.3857	214.557	199.653	287.623	213.821
Arl2	Arl2	164.259	0.471297	0.34278	1.37492	0.169155	0.998874	168.295	256.757	147.373	127.663	142.298	143.167
C1qc	C1qc	729.813	-0.954734	0.694422	-1.37486	0.169174	0.998874	202.944	550.611	736.863	241.887	976.911	1669.66
Creb3	Creb3	727.975	-0.258663	0.188155	-1.37474	0.169212	0.998874	707.83	661.905	618.748	673.828	867.917	837.621
Hmbox1	Hmbox1	539.984	0.46968	0.341825	1.37403	0.169431	0.998874	425.688	913.78	541.811	475.135	416.802	466.688
Gramd1c	Gramd1c	208.649	0.700973	0.510299	1.37365	0.16955	0.998874	170.275	452.985	151.707	148.78	176.611	151.534
Ppp4r1	Ppp4r1	782.999	0.37421	0.272429	1.37361	0.169564	0.998874	750.399	1186.16	715.191	748.698	669.103	628.448
Ikzf4	Ikzf4	4247.05	0.269088	0.195917	1.37348	0.169604	0.998874	5015.2	4601.12	4309.57	4725.44	3394.97	3436.01
Prr7	Prr7	839.933	0.62946	0.458346	1.37333	0.16965	0.998874	518.745	1764.1	778.041	629.674	614.606	734.429
Katnbl1	Katnbl1	313.53	0.607747	0.442765	1.37262	0.169871	0.998874	232.643	616.997	286.076	277.402	253.311	214.751
Zfp825	Zfp825	267.933	0.498038	0.362898	1.37239	0.169941	0.998874	296.002	441.27	203.721	235.168	225.053	206.384
Ap3d1	Ap3d1	2106.38	-0.254649	0.185572	-1.37224	0.169988	0.998874	2001.72	1554.21	2207.34	2327.68	2257.59	2289.75
Xdh	Xdh	473.103	-0.431279	0.314326	-1.37207	0.17004	0.998874	499.936	273.353	435.616	567.283	446.069	616.363
Rasgrp1	Rasgrp1	3068.37	0.2828	0.206125	1.37198	0.170069	0.998874	2619.47	4016.34	3468.67	2901.68	2665.31	2738.77
Stard3	Stard3	798.395	-0.347083	0.253084	-1.37141	0.170246	0.998874	771.188	509.608	827.887	974.267	880.027	827.395
Rab27a	Rab27a	2322.35	-0.344501	0.251298	-1.37089	0.170411	0.998874	2535.32	1450.72	2153.16	2560.93	2830.82	2403.16
Jak1	Jak1	11587.8	-0.207617	0.151508	-1.37033	0.170584	0.998874	9999.71	9993.98	12273.1	11879.3	11981.3	13399.2
Cap2	Cap2	31.4103	1.71723	1.25337	1.37009	0.170659	0.998874	6.9298	128.866	8.66898	10.5586	23.2117	10.2262
Gpam	Gpam	106.953	0.554505	0.404723	1.37008	0.170661	0.998874	112.857	145.463	123.533	110.385	56.5155	92.9657
Rffl	Rffl	358.161	0.619252	0.452099	1.36973	0.170772	0.998874	244.523	714.623	342.425	266.844	253.311	327.239
Shisa8	Shisa8	9.10451	2.41151	1.7606	1.3697	0.170779	0.998874	6.9298	39.0504	0	3.83948	2.01841	2.78897
Wsb2	Wsb2	1285.77	0.238476	0.174201	1.36897	0.171009	0.998874	1486.94	1501.49	1186.57	1243.99	1207.01	1088.63
Cenpq	Cenpq	404.62	0.649852	0.474704	1.36896	0.171011	0.998874	256.403	851.299	374.933	296.6	324.964	323.521
Clec4a3	Clec4a3	175.117	1.50707	1.10092	1.36891	0.171026	0.998874	40.5888	652.142	84.5225	16.3178	77.7088	179.424
Afm	Afm	15.1527	2.38034	1.73909	1.36872	0.171086	0.998874	6.9298	69.3145	0	2.87961	8.07364	3.71863
Pofut1	Pofut1	408.316	0.581506	0.424866	1.36868	0.171099	0.998874	295.012	769.293	404.191	393.546	263.403	324.45
Vps26b	Vps26b	1507.18	-0.181729	0.13281	-1.36833	0.171209	0.998874	1523.57	1370.67	1342.61	1603.94	1670.23	1532.08
Nsa2	Nsa2	2944.51	-0.267349	0.195391	-1.36827	0.171226	0.998874	2755.09	2361.57	2900.86	2611.8	3576.62	3461.11
Rgs19	Rgs19	1775.36	-0.319692	0.233649	-1.36826	0.171232	0.998874	1902.73	1212.52	1623.27	1731.6	1963.91	2218.16
Ccl21a	Ccl21a	3.12907	-5.06683	3.70313	-1.36825	0.171232	0.998874	0	0	0	5.75921	0	13.0152
Sh2d3c	Sh2d3c	1149.83	-0.313437	0.229165	-1.36774	0.171395	0.998874	892.955	874.729	1309.02	1234.39	1223.16	1364.74
Gprasp2	Gprasp2	245.396	0.526036	0.384646	1.36759	0.171442	0.998874	229.673	374.884	264.404	273.563	139.27	190.58
Pcdhgc5	Pcdhgc5	15.8283	2.9228	2.13727	1.36754	0.171457	0.998874	1.97994	73.2195	8.66898	0	11.1013	0
Lrrc14b	Lrrc14b	19.2791	1.59302	1.16494	1.36748	0.171475	0.998874	6.9298	71.267	8.66898	11.5184	7.06444	10.2262
Mis18a	Mis18a	393.642	-0.53433	0.390831	-1.36717	0.171574	0.998874	401.929	172.798	390.104	391.627	512.676	492.718
Ralbp1	Ralbp1	1683.74	0.373433	0.273177	1.367	0.171626	0.998874	1494.86	2633.95	1572.34	1541.55	1440.14	1419.59
Tinagl1	Tinagl1	3.1794	-4.05113	2.96374	-1.3669	0.171656	0.998874	0.989972	0	0	13.4382	0	4.64829
Plk3	Plk3	3412.85	0.387088	0.283194	1.36687	0.171668	0.998874	3028.32	5521.73	3053.65	2947.76	3007.43	2918.19
Psmc3ip	Psmc3ip	49.2387	0.590996	0.432399	1.36678	0.171693	0.998874	59.3983	69.3145	48.763	35.5152	43.3958	39.0456
Cln5	Cln5	861.77	0.247937	0.181493	1.3661	0.171908	0.998874	828.606	1077.79	900.49	825.487	738.738	799.505
Fam219a	Fam219a	225.062	0.687105	0.503007	1.366	0.17194	0.998874	188.095	482.273	162.543	197.733	152.39	167.338
Slc35e2	Slc35e2	813.733	0.324058	0.237249	1.3659	0.17197	0.998874	736.539	1082.67	895.072	823.568	616.624	727.922
Dstn	Dstn	1425.47	0.300027	0.219673	1.36579	0.172005	0.998874	1875.01	1618.64	1225.58	1162.4	1312.98	1358.23
Tagap1	Tagap1	750.508	0.274296	0.200848	1.36569	0.172036	0.998874	692.98	934.281	837.64	747.738	661.029	629.378
Mapk14	Mapk14	2047.78	-0.178581	0.130773	-1.36559	0.172069	0.998874	1768.09	2015.98	1979.78	2150.11	2083	2289.75
Xpr1	Xpr1	595.258	0.354799	0.259827	1.36552	0.17209	0.998874	526.665	863.014	614.414	516.41	561.118	489.929
Tmem35b	Tmem35b	314.954	0.376753	0.276014	1.36498	0.17226	0.998874	378.169	414.911	274.156	263.964	315.881	242.641
Fam241b	Fam241b	207.472	0.505598	0.370453	1.36481	0.172313	0.998874	282.142	300.688	147.373	180.455	170.556	163.62
Foxn2	Foxn2	1007.05	0.667351	0.489222	1.36411	0.172534	0.998874	570.224	2233.68	903.741	766.935	723.6	844.129
Tmeff2	Tmeff2	1.81228	-4.27676	3.13622	-1.36367	0.172673	0.998874	0	0	0	2.87961	7.06444	0.929657
Tnfrsf25	Tnfrsf25	1845.4	0.457042	0.33523	1.36337	0.172767	0.998874	1458.23	3214.83	1732.71	1690.33	1385.64	1590.64
Tmem100	Tmem100	2.06274	-3.38472	2.48414	-1.36253	0.173029	0.998874	0.989972	0	0	4.79935	1.00921	5.57794
Itgb1bp2	Itgb1bp2	2.43806	-2.61222	1.91729	-1.36245	0.173055	0.998874	0.989972	0	1.08362	4.79935	4.03682	3.71863
Il9r	Il9r	721.598	0.596229	0.437889	1.3616	0.173325	0.998874	442.517	1385.31	778.041	581.681	465.244	676.79
Mamdc4	Mamdc4	46.7174	1.27036	0.933055	1.36151	0.173352	0.998874	20.7894	151.32	26.0069	37.4349	25.2301	19.5228
Mfsd5	Mfsd5	891.185	-0.501607	0.36844	-1.36144	0.173376	0.998874	943.443	393.433	876.65	892.678	1149.48	1091.42
Sap30bp	Sap30bp	517.222	-0.536452	0.394045	-1.3614	0.173389	0.998874	576.164	215.754	474.627	568.243	654.974	613.574
Xaf1	Xaf1	1219.24	0.250231	0.183867	1.36093	0.173535	0.998874	1211.73	1317.95	1444.47	961.789	1268.57	1110.94
Nfrkb	Nfrkb	1377.86	0.570643	0.419336	1.36082	0.173569	0.998874	903.844	2737.43	1299.26	1180.64	959.754	1186.24
Tma16	Tma16	167.271	0.504273	0.370571	1.3608	0.173577	0.998874	149.486	254.804	184.216	155.499	156.427	103.192
Katnal1	Katnal1	226.974	0.804163	0.591042	1.36059	0.173644	0.998874	151.466	559.397	154.958	156.459	191.749	147.816
Oxa1l	Oxa1l	1515.38	-0.456703	0.335669	-1.36057	0.173648	0.998874	1683.94	720.48	1428.21	1628.9	1833.73	1797.03
D11Wsu47e	D11Wsu47e	164.917	-0.49588	0.364505	-1.36042	0.173697	0.998874	180.175	92.7448	137.62	188.134	216.979	173.846
Uspl1	Uspl1	818.44	-0.622394	0.457934	-1.35913	0.174104	0.998874	823.657	270.424	839.807	1225.75	972.874	778.123
Cd7	Cd7	381.62	-0.655404	0.482344	-1.35879	0.174213	0.998874	151.466	295.807	442.118	309.078	446.069	645.182
Borcs6	Borcs6	366.69	-0.632316	0.465355	-1.35878	0.174216	0.998874	404.898	122.033	335.923	439.62	490.474	407.19
Thra	Thra	423.562	-0.454559	0.334597	-1.35853	0.174296	0.998874	256.403	344.62	471.376	382.988	485.428	600.559
Bcl11a	Bcl11a	30.8727	2.80544	2.06657	1.35753	0.174612	0.998874	0	152.297	9.7526	0	11.1013	12.0855
Araf	Araf	2319.41	0.390113	0.287379	1.35748	0.174627	0.998874	2107.65	3734.2	2051.3	2159.71	1850.88	2012.71
Nat9	Nat9	151.165	0.510818	0.37632	1.3574	0.174653	0.998874	145.526	251.875	135.453	120.944	122.114	131.082
Usp21	Usp21	811.731	0.708803	0.522286	1.35712	0.174744	0.998874	557.354	1931.04	533.142	648.872	610.569	589.403
Dohh	Dohh	643.44	-0.313918	0.231345	-1.35692	0.174805	0.998874	680.111	446.151	594.909	714.143	756.904	668.424
Mettl15	Mettl15	291.43	0.717901	0.529118	1.35679	0.174849	0.998874	246.503	660.928	179.881	215.011	236.154	210.103
Dsn1	Dsn1	168.561	0.853387	0.628998	1.35674	0.174863	0.998874	125.726	426.626	98.6096	141.101	104.957	114.348
Id2	Id2	24801.2	0.321753	0.237238	1.35625	0.175021	0.998874	35057.9	24839	22769.1	23583	24491.4	18067
Tab2	Tab2	2391.21	0.294129	0.216966	1.35565	0.175212	0.998874	2168.04	3205.06	2529.17	2461.1	2020.43	1963.44
Lefty1	Lefty1	10.7147	-1.56936	1.15791	-1.35533	0.175312	0.998874	10.8897	0.976261	4.33449	10.5586	16.1473	21.3821
Morn1	Morn1	221.145	0.590413	0.435719	1.35503	0.175408	0.998874	189.085	401.243	206.972	224.609	130.187	174.776
Wasf3	Wasf3	29.8255	0.848084	0.625905	1.35497	0.175426	0.998874	26.7292	34.1691	54.1811	26.8763	21.1933	15.8042
Nrxn1	Nrxn1	1.87145	3.29856	2.43493	1.35468	0.175519	0.998874	1.97994	3.90504	4.33449	0	1.00921	0
Yipf5	Yipf5	910.245	0.466001	0.34406	1.35442	0.175603	0.998874	844.446	1576.66	746.616	734.3	878.009	681.439
Itgax	Itgax	25.3587	-1.75162	1.29353	-1.35415	0.17569	0.998874	8.90975	0	26.0069	34.5553	46.4234	36.2566
Lrtm2	Lrtm2	2.05771	-3.38113	2.49735	-1.35389	0.175772	0.998874	0.989972	0	0	3.83948	1.00921	6.5076
AI987944	AI987944	693.61	0.455188	0.336297	1.35353	0.175886	0.998874	743.469	1139.3	523.39	634.473	611.578	509.452
Mrpl9	Mrpl9	1875.48	-0.402493	0.297452	-1.35314	0.176012	0.998874	1898.77	1019.22	1928.85	1850.63	2360.53	2194.92
Ankrd55	Ankrd55	144.288	0.605797	0.447753	1.35297	0.176065	0.998874	106.917	261.638	153.874	119.984	96.8837	126.433
Polr3gl	Polr3gl	385.168	0.518797	0.383523	1.35271	0.176148	0.998874	291.052	686.311	383.602	281.242	335.056	333.747
Cacnb1	Cacnb1	290.572	-0.814179	0.601916	-1.35265	0.176169	0.998874	274.222	55.6469	302.331	408.904	323.955	378.371
Epb41	Epb41	1404.99	-0.297925	0.220295	-1.35239	0.176251	0.998874	1222.62	998.715	1560.42	1511.79	1494.63	1641.77
Epsti1	Epsti1	1830.83	-0.395573	0.292512	-1.35233	0.176269	0.998874	1736.41	1135.39	1872.5	1546.35	2530.08	2164.24
Nqo1	Nqo1	40.4187	1.19112	0.88128	1.35158	0.17651	0.998874	15.8395	118.128	34.6759	22.077	20.1841	31.6083
Dcp1a	Dcp1a	681.135	0.411506	0.304464	1.35157	0.176512	0.998874	574.184	1095.36	663.177	602.798	594.422	556.865
Tmx2	Tmx2	1002.82	0.199876	0.147917	1.35127	0.176609	0.998874	1137.48	1101.22	977.427	923.394	983.975	893.401
Rmc1	Rmc1	1119.98	0.500464	0.370413	1.3511	0.176665	0.998874	861.276	2067.72	1007.77	929.153	1005.17	848.777
Arl3	Arl3	340.288	0.492656	0.364665	1.35098	0.176702	0.998874	383.119	535.967	274.156	230.369	364.323	253.796
Wdtc1	Wdtc1	682.745	-0.267561	0.198076	-1.3508	0.176759	0.998874	632.592	562.326	664.26	742.939	641.855	852.496
Acin1	Acin1	4104	-0.256712	0.190048	-1.35078	0.176767	0.998874	3800.5	3045.93	4373.5	4793.59	4139.76	4470.72
Fbxo38	Fbxo38	1131.75	-0.18765	0.138945	-1.35054	0.176844	0.998874	990.962	1048.5	1135.64	1255.51	1149.48	1210.41
Ikzf2	Ikzf2	10957.3	0.233198	0.172689	1.3504	0.176889	0.998874	12539	10708.6	12275.3	11857.3	9139.36	9224.06
H2bc4	H2bc4	471.134	0.602468	0.446185	1.35026	0.176931	0.998874	842.466	322.166	539.644	509.69	356.249	256.585
Ticrr	Ticrr	101.336	0.676777	0.501227	1.35024	0.176939	0.998874	81.1777	195.252	97.526	94.0672	77.7088	62.287
Zfp574	Zfp574	771.016	-0.746021	0.552544	-1.35016	0.176965	0.998874	879.095	163.036	685.933	1086.57	914.34	897.119
Gm3317	Gm3317	423.083	0.967269	0.716549	1.3499	0.177048	0.998874	500.926	842.513	335.923	398.346	408.728	52.0608
Fbxl19	Fbxl19	288.227	0.479581	0.355312	1.34975	0.177098	0.998874	264.322	479.344	263.32	282.202	217.988	222.188
Pced1a	Pced1a	579.844	0.202982	0.150394	1.34967	0.177122	0.998874	625.662	623.831	612.247	573.042	510.658	533.623
Gas7	Gas7	79.3584	-1.02352	0.758359	-1.34966	0.177126	0.998874	38.6089	15.6202	102.944	86.3882	84.7732	147.816
Mllt6	Mllt6	4207.62	0.171027	0.126772	1.34909	0.177308	0.998874	4545.95	4610.88	4213.12	4305.97	3840.03	3729.78
Cacna1f	Cacna1f	1.95496	-3.28566	2.43577	-1.34892	0.177363	0.998874	0	0	1.08362	5.75921	3.02762	1.85931
Stx1a	Stx1a	394.163	0.799553	0.592954	1.34842	0.177522	0.998874	159.385	926.471	416.111	276.442	317.9	268.671
Zfp35	Zfp35	266.05	-0.419362	0.311037	-1.34827	0.177572	0.998874	273.232	176.703	232.979	253.405	376.434	283.545
Il7r	Il7r	7599.86	-0.193359	0.143416	-1.34825	0.177579	0.998874	6354.63	7221.4	7698.05	7939.08	8785.13	7600.88
Traf6	Traf6	1272.56	-0.355941	0.264014	-1.34819	0.177598	0.998874	1196.88	764.412	1388.12	1435	1435.09	1415.87
Inava	Inava	6.1262	-2.05972	1.5282	-1.34781	0.17772	0.998874	4.94986	0	2.16724	13.4382	5.04603	11.1559
Sparc	Sparc	18.541	-1.55607	1.15456	-1.34776	0.177736	0.998874	8.90975	0.976261	18.4216	11.5184	33.3038	38.1159
Spn	Spn	6500.44	-0.31974	0.237333	-1.34722	0.177908	0.998874	6993.16	4070.03	6286.09	7213.42	7130.04	7309.9
1810009J06Rik	1810009J06Rik	15.1628	2.37481	1.76277	1.3472	0.177916	0.998874	6.9298	69.3145	0	4.79935	8.07364	1.85931
Dnajb2	Dnajb2	399.487	0.458037	0.340209	1.34634	0.178193	0.998874	412.818	640.427	333.756	406.985	289.642	313.295
Amhr2	Amhr2	8.90665	2.00183	1.48702	1.3462	0.178238	0.998874	0.989972	34.1691	7.58536	4.79935	4.03682	1.85931
Slamf9	Slamf9	69.751	-1.9146	1.42226	-1.34617	0.178249	0.998874	10.8897	0	76.9372	35.5152	112.022	183.142
Zfp341	Zfp341	157.804	0.797054	0.59217	1.34599	0.178306	0.998874	108.897	373.908	118.115	134.382	88.8101	122.715
Smox	Smox	1267.22	0.266988	0.198456	1.34533	0.17852	0.998874	1493.87	1348.22	1310.1	1306.38	1215.08	929.657
Rpa1	Rpa1	1906.78	-0.204562	0.152079	-1.3451	0.178592	0.998874	1781.95	1564.95	1968.94	1951.41	2090.06	2083.36
Ahsa1	Ahsa1	2308.49	-0.410372	0.305102	-1.34503	0.178616	0.998874	2604.62	1324.79	2017.7	3133.97	2651.18	2118.69
Hirip3	Hirip3	327.853	0.552863	0.411403	1.34385	0.178998	0.998874	291.052	613.092	265.487	309.078	240.191	248.218
Cdca7	Cdca7	440.787	0.563066	0.419039	1.34371	0.179043	0.998874	349.46	848.37	379.268	417.543	309.826	340.255
Map3k20	Map3k20	16.045	-1.09962	0.818425	-1.34359	0.179082	0.998874	13.8596	4.8813	11.9198	15.3579	24.2209	26.0304
Zmym5	Zmym5	1237.52	0.266726	0.198539	1.34344	0.179129	0.998874	1134.51	1627.43	1292.76	1175.84	1092.97	1101.64
Agk	Agk	404.502	0.506389	0.376986	1.34326	0.179189	0.998874	364.31	728.29	331.588	357.071	313.863	331.888
Mybl2	Mybl2	165.456	0.721137	0.536914	1.34312	0.179235	0.998874	160.375	343.644	113.78	168.937	113.031	92.9657
Zfp92	Zfp92	3.01489	-3.96263	2.9504	-1.34308	0.179245	0.998874	0	0	1.08362	8.63882	0	8.36692
Gtpbp1	Gtpbp1	1972.72	-0.398002	0.296402	-1.34278	0.179344	0.998874	2012.61	1056.31	2038.29	2258.57	2049.7	2420.83
Gm32742	Gm32742	5.52438	4.95657	3.69139	1.34274	0.179357	0.998874	0	32.2166	0	0	0	0.929657
Mcts2	Mcts2	41.1715	0.844887	0.629372	1.34243	0.179457	0.998874	32.6691	85.9109	40.094	31.6757	23.2117	33.4677
Cavin1	Cavin1	16.4874	-1.51578	1.12931	-1.34222	0.179525	0.998874	13.8596	0.976261	10.8362	20.1573	13.1197	39.9753
Zfhx2	Zfhx2	417.952	0.320447	0.23885	1.34163	0.179717	0.998874	403.909	417.84	571.069	403.145	349.185	362.566
Clcf1	Clcf1	592.426	0.409402	0.305174	1.34154	0.179745	0.998874	460.337	911.827	655.591	522.169	479.372	525.256
Csgalnact1	Csgalnact1	74.3141	0.621794	0.463524	1.34145	0.179774	0.998874	54.4485	106.412	109.446	66.231	54.4971	54.8498
Pcgf2	Pcgf2	497.357	0.517577	0.385877	1.3413	0.179823	0.998874	510.825	879.611	366.264	482.814	400.654	343.973
Apoc2	Apoc2	11.2499	-2.03581	1.51802	-1.3411	0.179888	0.998874	8.90975	0	4.33449	4.79935	14.1289	35.327
Malsu1	Malsu1	599.751	0.449123	0.335054	1.34045	0.180099	0.998874	549.434	999.691	527.724	452.098	595.431	474.125
Mblac2	Mblac2	274.953	0.49321	0.367946	1.34044	0.180101	0.998874	247.493	477.391	239.481	227.489	230.099	227.766
Riox1	Riox1	317.589	-0.436245	0.325464	-1.34038	0.180123	0.998874	308.871	172.798	328.338	381.068	348.176	366.285
Nop16	Nop16	499.052	0.601376	0.448717	1.34021	0.180177	0.998874	473.207	988.952	342.425	470.336	410.747	308.646
Tpcn2	Tpcn2	346.877	0.416024	0.310419	1.3402	0.18018	0.998874	345.5	543.777	300.163	293.72	310.835	287.264
Sgcb	Sgcb	272.317	0.575008	0.429235	1.33961	0.180372	0.998874	209.874	518.394	249.233	227.489	240.191	188.72
8030462N17Rik	8030462N17Rik	617.969	0.610445	0.455727	1.3395	0.180409	0.998874	480.136	1297.45	462.707	523.129	422.857	521.538
Ccni	Ccni	5219.57	-0.195886	0.146267	-1.33923	0.180495	0.998874	5324.07	4686.05	4586.97	4976.92	5861.46	5881.94
Cops5	Cops5	1315.91	0.349713	0.261186	1.33894	0.18059	0.998874	1375.07	1938.85	1109.63	1099.05	1278.66	1094.21
Slc15a4	Slc15a4	540.994	0.704467	0.52618	1.33883	0.180625	0.998874	351.44	1272.07	387.937	424.262	407.719	402.542
Rora	Rora	16656.8	0.239608	0.17899	1.33867	0.180677	0.998874	17961.1	20096.3	16052.8	17676.9	14906	13247.6
Fhl2	Fhl2	305.848	0.474314	0.354408	1.33833	0.180789	0.998874	398.959	440.294	227.561	297.559	263.403	207.314
Gnptab	Gnptab	278.118	0.570961	0.426879	1.33753	0.181051	0.998874	215.814	520.347	261.153	222.69	184.685	264.023
Taf9	Taf9	1163.81	0.270455	0.202263	1.33715	0.181175	0.998874	1135.5	1497.58	1184.4	1140.32	1112.14	912.923
Smim15	Smim15	1382.58	-0.428172	0.320301	-1.33678	0.181294	0.998874	1549.31	728.29	1259.17	1385.09	1838.77	1534.86
Cntrob	Cntrob	286.742	0.687873	0.514576	1.33677	0.181296	0.998874	211.854	640.427	209.139	219.81	205.878	233.344
Selenok	Selenok	4361.33	0.309246	0.231346	1.33672	0.181313	0.998874	3980.68	6131.89	4368.08	3594.71	4492.98	3599.63
Rps16	Rps16	42934.9	-0.48673	0.364136	-1.33667	0.18133	0.998874	44128	19970.4	43182.3	35385.6	62925	52018
Irf2	Irf2	2610.86	-0.160006	0.119706	-1.33667	0.181332	0.998874	2528.39	2591	2278.86	2810.5	2763.2	2693.22
Cep89	Cep89	183.467	0.387097	0.289692	1.33624	0.181472	0.998874	200.964	255.78	166.878	152.619	166.519	158.042
2310009A05Rik	2310009A05Rik	266.125	0.411603	0.308052	1.33614	0.181502	0.998874	303.921	370.003	237.313	194.853	280.559	210.103
Plekhm1	Plekhm1	656.874	-0.328587	0.245959	-1.33594	0.181568	0.998874	627.642	429.555	690.267	717.022	713.508	763.249
Maco1	Maco1	261.937	-0.599958	0.44912	-1.33585	0.181598	0.998874	219.774	99.5786	305.581	312.917	326.982	306.787
Plp1	Plp1	29.4248	1.34057	1.00416	1.33502	0.181869	0.998874	13.8596	98.6023	14.0871	17.2776	14.1289	18.5931
Lysmd1	Lysmd1	347.506	-0.658078	0.493111	-1.33454	0.182026	0.998874	330.651	104.46	373.85	439.62	374.415	462.04
Slc35e1	Slc35e1	1113.47	-0.191599	0.143581	-1.33443	0.182063	0.998874	1106.79	946.973	1065.2	1155.68	1241.32	1164.86
Zfp938	Zfp938	227.962	0.60648	0.454573	1.33417	0.182147	0.998874	217.794	446.151	161.46	168.937	196.795	176.635
Clptm1	Clptm1	2636.31	-0.408375	0.306092	-1.33416	0.182152	0.998874	3007.53	1378.48	2411.06	2846.01	3042.75	3132.02
Rtn4ip1	Rtn4ip1	151.891	0.544605	0.408462	1.33331	0.182432	0.998874	156.416	261.638	122.449	120.944	139.27	110.629
Wdr90	Wdr90	194.898	0.355703	0.266844	1.333	0.182532	0.998874	217.794	248.946	189.634	187.174	147.344	178.494
Ddx58	Ddx58	1063.67	-0.240745	0.180627	-1.33283	0.182588	0.998874	1106.79	823.964	994.765	1113.45	1136.37	1206.7
Birc6	Birc6	5433.92	0.239542	0.179737	1.33273	0.182619	0.998874	4790.47	6511.66	6350.03	5360.87	4731.15	4859.32
Bptf	Bptf	2246.62	0.297658	0.22336	1.33264	0.182651	0.998874	1882.93	2930.73	2619.12	2214.42	1845.84	1986.68
Fbxo34	Fbxo34	698.182	0.569344	0.427254	1.33257	0.182674	0.998874	618.732	1396.05	487.63	616.236	535.888	534.553
Limd1	Limd1	2080.7	-0.380595	0.285635	-1.33245	0.182712	0.998874	2207.64	1144.18	2071.89	2374.72	2233.37	2452.44
Mms19	Mms19	1334.36	-0.264357	0.198417	-1.33233	0.182752	0.998874	1320.62	1012.38	1304.68	1493.56	1267.56	1607.38
Acbd5	Acbd5	612.756	-0.309174	0.232124	-1.33193	0.182882	0.998874	621.702	415.887	604.661	669.029	667.085	698.173
Mafg	Mafg	1603.75	0.411127	0.30869	1.33185	0.182911	0.998874	1388.93	2675.93	1427.13	1301.58	1462.34	1366.6
Saa3	Saa3	3.13962	-4.02511	3.02314	-1.33143	0.183047	0.998874	0	0	1.08362	2.87961	0	14.8745
Rnf149	Rnf149	2112.73	0.291779	0.21921	1.33105	0.183174	0.998874	2331.38	1789.49	2856.43	1976.37	1844.83	1877.91
Arap2	Arap2	3670.39	-0.19196	0.144233	-1.33091	0.18322	0.998874	3071.88	3458.89	3749.33	3706.05	3848.1	4188.11
Sys1	Sys1	2683.43	-0.368199	0.276815	-1.33013	0.183476	0.998874	2558.09	1658.67	2812	2354.56	3403.04	3314.23
Atp6v1g2	Atp6v1g2	104.548	0.557831	0.419402	1.33006	0.183497	0.998874	153.446	118.128	101.86	109.425	86.7917	57.6388
Zmym2	Zmym2	1251.39	0.468633	0.35236	1.32999	0.183523	0.998874	888.995	2149.73	1319.85	1175.84	923.423	1050.51
Slc25a1	Slc25a1	793.363	0.259788	0.195357	1.32981	0.183581	0.998874	970.172	915.732	707.605	698.785	730.665	737.218
Slc25a24	Slc25a24	689.23	-0.410832	0.30901	-1.32951	0.183679	0.998874	683.081	383.67	708.689	663.27	849.751	846.918
Atp13a3	Atp13a3	775.219	0.488967	0.367868	1.32919	0.183786	0.998874	540.525	1363.84	811.633	674.788	600.477	660.057
Eid2b	Eid2b	65.049	0.620537	0.466904	1.32905	0.183833	0.998874	56.4284	107.389	72.6027	58.552	53.4879	41.8346
Gm13547	Gm13547	19.6429	0.897147	0.675033	1.32904	0.183834	0.998874	26.7292	28.3116	21.6724	14.398	9.08285	17.6635
Fkbp9	Fkbp9	7.22886	-2.05258	1.54443	-1.32903	0.183839	0.998874	1.97994	0	6.50173	4.79935	16.1473	13.9449
Anapc1	Anapc1	850.216	0.293627	0.220976	1.32877	0.183923	0.998874	761.288	1032.88	1015.35	848.524	653.965	789.279
Atad2	Atad2	1372.43	0.359334	0.270474	1.32853	0.184002	0.998874	1192.92	2095.06	1339.36	1196	1105.08	1306.17
Tuft1	Tuft1	167.911	0.697681	0.525198	1.32841	0.184041	0.998874	157.406	357.311	108.362	119.984	146.335	118.066
Slfn5	Slfn5	839.416	-0.464758	0.349945	-1.32809	0.184148	0.998874	888.995	388.552	838.724	1021.3	915.349	983.577
Cinp	Cinp	282.128	0.666562	0.501963	1.32791	0.184208	0.998874	209.874	615.044	213.474	233.248	224.044	197.087
Ddx19a	Ddx19a	1192.18	-0.450593	0.33936	-1.32777	0.184253	0.998874	1351.31	568.184	1103.13	1403.33	1350.32	1376.82
Nrxn3	Nrxn3	363.429	0.288253	0.217147	1.32746	0.184358	0.998874	350.45	445.175	403.107	345.553	347.167	289.123
Cetn4	Cetn4	27.5688	0.952417	0.717665	1.32711	0.184474	0.998874	29.6992	57.5994	21.6724	14.398	26.2393	15.8042
Oxsm	Oxsm	209.124	0.614216	0.462829	1.32709	0.184479	0.998874	260.363	374.884	123.533	167.977	174.593	153.393
Slc31a1	Slc31a1	321.853	0.693164	0.522449	1.32676	0.184588	0.998874	236.603	722.433	234.062	225.569	214.961	297.49
Fancc	Fancc	411.572	0.281684	0.212413	1.32612	0.184801	0.998874	435.588	498.869	420.445	410.824	317.9	385.808
B3gat2	B3gat2	97.175	0.759517	0.572753	1.32608	0.184812	0.998874	53.4585	198.181	114.864	76.7895	74.6812	65.076
Map2k7	Map2k7	1216.38	-0.277625	0.209374	-1.32598	0.184846	0.998874	1216.68	876.682	1206.07	1312.14	1215.08	1471.65
Olfml3	Olfml3	36.2125	-1.87388	1.41329	-1.32589	0.184875	0.998874	10.8897	0	35.7595	14.398	59.5431	96.6844
Smim5	Smim5	24.7583	1.5647	1.18024	1.32574	0.184925	0.998874	3.95989	90.7922	16.2543	10.5586	12.1105	14.8745
Sap30l	Sap30l	334.241	0.469484	0.354211	1.32544	0.185026	0.998874	260.363	499.845	404.191	215.011	335.056	290.983
Txlng	Txlng	743.931	0.429702	0.324397	1.32462	0.185299	0.998874	587.053	1230.09	744.449	602.798	678.186	621.011
Slc6a8	Slc6a8	220.853	0.56116	0.423751	1.32427	0.185414	0.998874	237.593	399.291	152.791	184.295	173.583	177.565
Zbtb17	Zbtb17	1002.61	0.370697	0.279996	1.32394	0.185524	0.998874	977.102	1542.49	872.316	955.07	871.953	796.716
Ssb	Ssb	2690.82	0.291047	0.21984	1.3239	0.185535	0.998874	2508.59	3723.46	2651.62	2488.94	2622.92	2149.37
Nfkbie	Nfkbie	2204.19	0.35809	0.270513	1.32374	0.185589	0.998874	2492.75	3181.63	1754.38	2234.58	1831.71	1730.09
Mtfr2	Mtfr2	44.1622	0.732992	0.55377	1.32364	0.185623	0.998874	40.5888	77.1246	47.6794	43.1941	31.2854	25.1007
Kif20a	Kif20a	143.518	0.400671	0.302781	1.3233	0.185734	0.998874	127.706	183.537	178.798	129.582	115.049	126.433
Cd164	Cd164	6350.69	-0.154375	0.116699	-1.32285	0.185885	0.998874	6454.62	6038.17	5540.56	6614.46	6681.95	6774.41
Xab2	Xab2	1692.46	-0.155367	0.117456	-1.32276	0.185915	0.998874	1530.5	1643.05	1630.85	1849.67	1716.66	1784.01
Zfp458	Zfp458	304.553	0.39931	0.301936	1.3225	0.186002	0.998874	409.848	267.495	361.93	307.158	274.504	206.384
Qsox1	Qsox1	1501.82	-0.411688	0.311339	-1.32231	0.186064	0.998874	1663.15	789.795	1414.13	1522.35	1787.3	1834.21
Hba-a1	Hba-a1	65.62	-2.42791	1.83614	-1.32229	0.186071	0.998874	0	0	61.7665	38.3948	197.804	95.7547
Map2k5	Map2k5	814.043	-0.242858	0.183724	-1.32186	0.186214	0.998874	839.496	661.905	735.78	943.551	795.254	908.275
Fam216a	Fam216a	379.264	0.423306	0.320251	1.3218	0.186236	0.998874	457.367	555.492	290.411	292.76	365.332	314.224
Atxn7	Atxn7	1226.82	0.360124	0.272475	1.32168	0.186275	0.998874	1045.41	1809.01	1283.01	1241.11	936.542	1045.86
Rfc3	Rfc3	534.086	0.620471	0.469469	1.32165	0.186286	0.998874	456.377	1128.56	356.512	471.296	420.839	370.933
Tmem50b	Tmem50b	620.177	0.549704	0.415938	1.3216	0.186302	0.998874	454.397	1214.47	541.811	508.731	465.244	536.412
H2-Q6	H2-Q6	26524.5	0.168169	0.127262	1.32144	0.186356	0.998874	25895.7	29149.2	29161.4	27130.7	23856.6	23953.5
Tmco4	Tmco4	663.531	-0.436793	0.330726	-1.32071	0.186598	0.998874	689.02	331.929	670.762	731.42	765.987	792.068
2810459M11Rik	2810459M11Rik	6.69841	-1.98345	1.50209	-1.32047	0.18668	0.998874	5.93983	0	2.16724	6.71908	15.1381	10.2262
Snapc1	Snapc1	713.178	0.473835	0.358854	1.32041	0.186698	0.998874	629.622	1265.23	592.741	669.029	582.311	540.131
Mppe1	Mppe1	2364.09	0.321495	0.243515	1.32023	0.186758	0.998874	2158.14	3473.54	2247.43	2219.22	1938.68	2147.51
Mfn2	Mfn2	630.49	-0.415113	0.314425	-1.32023	0.186759	0.998874	708.82	344.62	567.818	694.945	775.07	691.665
Wdr24	Wdr24	599.09	0.324506	0.245802	1.32019	0.186771	0.998874	597.943	833.727	566.734	602.798	489.465	503.874
Hrh4	Hrh4	15.8478	-1.78867	1.35533	-1.31974	0.186923	0.998874	14.8496	0	6.50173	35.5152	13.1197	25.1007
Esrp2	Esrp2	17.3108	1.07154	0.811951	1.31971	0.186933	0.998874	16.8295	35.1454	18.4216	14.398	6.05523	13.0152
Sdad1	Sdad1	574.712	0.553704	0.41972	1.31922	0.187095	0.998874	380.149	1105.13	565.651	495.292	440.013	462.04
AI413582	AI413582	1190.02	0.383001	0.290465	1.31858	0.18731	0.998874	1266.17	1826.58	948.169	912.836	1118.2	1068.18
Kif13b	Kif13b	765.969	0.372681	0.282654	1.3185	0.187335	0.998874	752.379	1058.27	782.375	869.641	553.044	580.106
Gpr25	Gpr25	197.491	0.681952	0.51739	1.31806	0.187483	0.998874	139.586	426.626	163.627	152.619	169.546	132.941
Gjb2	Gjb2	181.256	0.414269	0.314508	1.3172	0.187772	0.998874	247.493	199.157	174.463	167.017	177.62	121.785
Gm46933	Gm46933	43.0099	1.07525	0.816402	1.31706	0.187819	0.998874	24.7493	122.033	28.1742	26.8763	29.267	26.9601
Ptpdc1	Ptpdc1	90.3136	1.22259	0.92842	1.31685	0.187888	0.998874	33.659	305.57	40.094	57.5921	34.313	70.654
Nomo1	Nomo1	558.593	-0.278197	0.211267	-1.3168	0.187905	0.998874	526.665	452.985	535.309	687.266	510.658	638.675
Ifi47	Ifi47	3438.03	-0.434379	0.329911	-1.31665	0.187955	0.998874	3496.58	1651.83	3624.72	3747.33	4519.22	3588.48
4930539E08Rik	4930539E08Rik	47.6763	1.19906	0.911004	1.31619	0.188109	0.998874	25.7393	146.439	27.0906	31.6757	15.1381	39.9753
Atxn1	Atxn1	1979.66	0.262589	0.199578	1.31572	0.188267	0.998874	1991.82	2475.8	2010.12	2056.04	1842.81	1501.4
Ap1b1	Ap1b1	1551.11	-0.559752	0.425451	-1.31567	0.188286	0.998874	1735.42	540.848	1485.65	1913.98	1586.47	2044.32
Golph3l	Golph3l	450.96	-0.414327	0.314943	-1.31556	0.188321	0.998874	495.976	258.709	405.275	542.326	559.1	444.376
Aldh9a1	Aldh9a1	1416.52	-0.191668	0.145745	-1.31509	0.18848	0.998874	1436.45	1201.78	1329.6	1448.44	1487.57	1595.29
Nelfa	Nelfa	602.905	-0.495672	0.376919	-1.31506	0.188488	0.998874	598.933	259.685	642.588	696.865	716.536	702.821
Man2b2	Man2b2	1254.93	-0.240718	0.183061	-1.31496	0.188524	0.998874	1371.11	1058.27	1021.86	1374.53	1337.2	1366.6
Jam2	Jam2	22.9082	1.35199	1.0285	1.31452	0.188672	0.998874	16.8295	73.2195	8.66898	8.63882	16.1473	13.9449
Rapgef1	Rapgef1	1899.88	0.292788	0.222777	1.31426	0.188757	0.998874	1660.18	2545.11	2070.8	1799.75	1496.65	1826.78
Opa1	Opa1	679.069	0.37162	0.282778	1.31417	0.188788	0.998874	601.903	1031.91	664.26	649.831	527.814	598.699
Zfx	Zfx	1199.93	0.350686	0.266901	1.31392	0.188874	0.998874	1091.94	1833.42	1109.63	1098.09	1036.45	1030.06
Snrnp35	Snrnp35	95.4991	0.696586	0.530222	1.31376	0.188926	0.998874	71.278	195.252	87.7734	81.5889	64.5891	72.5133
Armc9	Armc9	119.796	0.808655	0.615658	1.31348	0.189021	0.998874	74.2479	288.973	94.2751	92.1474	81.7456	87.3878
Tbc1d22a	Tbc1d22a	956.826	-0.310466	0.23637	-1.31347	0.189023	0.998874	1006.8	649.213	906.992	1021.3	976.911	1179.74
Fam205a4	Fam205a4	16.522	1.064	0.81022	1.31322	0.189108	0.998874	28.7092	26.359	11.9198	8.63882	15.1381	8.36692
Arfgef2	Arfgef2	470.621	0.646731	0.492585	1.31293	0.189205	0.998874	267.292	1000.67	455.121	364.75	337.075	398.823
Gm12258	Gm12258	56.3885	1.1173	0.851008	1.31292	0.189211	0.998874	23.7593	169.869	37.9268	35.5152	31.2854	39.9753
Aasdhppt	Aasdhppt	652.984	0.383161	0.291905	1.31262	0.18931	0.998874	581.113	1014.33	621.999	628.714	528.824	542.92
Ric8a	Ric8a	1657.49	-0.421247	0.320972	-1.31241	0.189382	0.998874	1753.24	820.059	1678.53	1817.03	1855.93	2020.15
Srp54a	Srp54a	749.172	0.423546	0.322852	1.31189	0.189557	0.998874	693.97	1253.52	627.417	668.069	622.68	629.378
Rpl37rt	Rpl37rt	318.035	0.414893	0.316267	1.31184	0.189573	0.998874	285.112	502.774	302.331	261.084	283.587	273.319
Cebpzos	Cebpzos	418.373	0.413772	0.315471	1.3116	0.189655	0.998874	487.066	606.258	340.257	324.436	437.995	314.224
Sptan1	Sptan1	1634.5	0.292477	0.223012	1.31149	0.189693	0.998874	1400.81	2231.73	1766.3	1487.8	1395.73	1524.64
Pcyox1l	Pcyox1l	170.542	0.696619	0.531383	1.31096	0.189873	0.998874	139.586	373.908	119.198	137.261	135.234	118.066
Msra	Msra	350.578	-0.680368	0.518998	-1.31093	0.189883	0.998874	349.46	93.721	365.181	396.426	456.161	442.517
Scfd2	Scfd2	376.825	-0.284494	0.217041	-1.31079	0.189929	0.998874	279.172	362.193	378.184	416.583	403.682	421.135
Kpna6	Kpna6	583.421	0.299461	0.228533	1.31036	0.190074	0.998874	571.214	788.819	571.069	577.841	502.584	489
Kdm4a	Kdm4a	1405.07	-0.214606	0.163818	-1.31003	0.190187	0.998874	1285.97	1193.97	1422.8	1524.27	1352.34	1651.07
Arhgef6	Arhgef6	2135.65	-0.282891	0.215961	-1.30992	0.190225	0.998874	2043.3	1522.97	2214.92	2167.38	2175.85	2689.5
Fastk	Fastk	1120.19	0.331014	0.252754	1.30963	0.190322	0.998874	1118.67	1605.95	1019.69	1113.45	853.788	1009.61
Gbp2	Gbp2	1721.67	-0.512285	0.391182	-1.30958	0.190337	0.998874	1657.21	711.694	1888.75	1627.94	2461.45	1982.96
Crebbp	Crebbp	4016.12	0.439663	0.335776	1.30939	0.190401	0.998874	2858.05	6914.85	4097.18	3601.43	3154.78	3470.41
B3gnt9	B3gnt9	50.9308	0.908889	0.694141	1.30937	0.190409	0.998874	38.6089	124.961	35.7595	38.3948	35.3222	32.538
Adat3	Adat3	174.333	0.802765	0.613296	1.30894	0.190556	0.998874	120.777	433.46	110.529	128.622	138.261	114.348
Etnk1	Etnk1	1115.17	0.508213	0.388493	1.30816	0.190818	0.998874	728.619	1988.64	1211.49	1058.74	772.042	931.517
Igip	Igip	31.7448	0.776955	0.594131	1.30772	0.190969	0.998874	29.6992	42.9555	47.6794	31.6757	16.1473	22.3118
Bex3	Bex3	1676.44	0.221871	0.16969	1.3075	0.191041	0.998874	1658.2	2099.94	1656.86	1471.48	1629.87	1542.3
Nfkbid	Nfkbid	10438	0.389296	0.297866	1.30695	0.191229	0.998874	7988.08	16483.2	11042.1	9765.71	7613.44	9735.37
Rps19	Rps19	37647.6	-0.44392	0.339709	-1.30676	0.191293	0.998874	39825.6	18872.1	37004.6	31612.3	52452.4	46118.4
Chrna9	Chrna9	5.9117	1.83419	1.40383	1.30656	0.191362	0.998874	8.90975	16.5964	2.16724	3.83948	3.02762	0.929657
Speer1	Speer1	26.4948	1.18024	0.903356	1.3065	0.191382	0.998874	11.8797	60.5282	37.9268	21.1171	7.06444	20.4525
1110038F14Rik	1110038F14Rik	690.96	0.352786	0.270049	1.30638	0.191423	0.998874	653.381	1020.19	651.257	650.791	644.882	525.256
Rif1	Rif1	1423.34	0.384558	0.294397	1.30626	0.191465	0.998874	1099.86	2053.08	1682.87	1487.8	1074.8	1141.62
Cox10	Cox10	524.509	0.514981	0.394288	1.30611	0.191517	0.998874	403.909	978.213	469.208	474.175	397.627	423.924
Slc29a3	Slc29a3	410.579	-0.69063	0.52878	-1.30608	0.191525	0.998874	383.119	105.436	454.038	488.573	453.133	579.176
Ces2f	Ces2f	34.5361	0.882263	0.675571	1.30595	0.191569	0.998874	25.7393	67.362	41.1776	28.7961	29.267	14.8745
Rhoa	Rhoa	12967.1	-0.165722	0.126917	-1.30575	0.191637	0.998874	12094.5	12796.8	11777.9	12393.8	14722.3	14017.4
Pmel	Pmel	34.0539	0.734254	0.562361	1.30566	0.191667	0.998874	33.659	51.7418	42.2613	29.7559	17.1565	29.749
Stxbp2	Stxbp2	2562.89	0.192809	0.147671	1.30566	0.191667	0.998874	2654.11	3082.05	2465.24	2474.54	2325.21	2376.2
Uck1	Uck1	1348.82	0.499828	0.382822	1.30564	0.191675	0.998874	1106.79	2570.49	1063.03	1155.68	1110.13	1086.77
Haus4	Haus4	562.071	0.555181	0.425241	1.30557	0.1917	0.998874	408.858	1109.03	488.714	406.985	476.345	482.492
Msrb2	Msrb2	133.655	-0.413603	0.316859	-1.30532	0.191783	0.998874	134.636	86.8872	122.449	153.579	146.335	158.042
Gmeb2	Gmeb2	898.692	0.38116	0.292055	1.3051	0.191859	0.998874	816.727	1398.98	834.389	850.444	666.075	825.536
Ube4a	Ube4a	700.921	-0.280921	0.215296	-1.30482	0.191956	0.998874	650.412	519.371	729.278	796.691	684.241	825.536
Cep44	Cep44	202.08	0.399997	0.306555	1.30481	0.191957	0.998874	203.934	293.854	191.801	193.894	175.602	153.393
Amer1	Amer1	172.074	0.396007	0.303509	1.30476	0.191973	0.998874	158.395	245.041	183.132	161.258	143.307	141.308
Cpne2	Cpne2	64.1912	0.876887	0.672135	1.30463	0.192019	0.998874	45.5387	157.178	46.5958	49.9132	40.3682	45.5532
Mapk1ip1	Mapk1ip1	367.504	0.458773	0.351666	1.30457	0.192039	0.998874	298.972	591.614	385.77	356.111	246.246	326.31
Trp53rka	Trp53rka	369.9	-0.799882	0.613177	-1.30449	0.192067	0.998874	424.698	65.4095	319.669	463.617	490.474	455.532
Nudt7	Nudt7	193.903	0.649081	0.497578	1.30448	0.192069	0.998874	181.165	401.243	127.867	144.94	159.454	148.745
Efemp2	Efemp2	54.1425	1.02292	0.784216	1.30439	0.192102	0.998874	52.4685	143.51	21.6724	36.475	36.3314	34.3973
Nrp2	Nrp2	31.0229	-1.61104	1.23518	-1.3043	0.192133	0.998874	4.94986	0.976261	40.094	30.7158	43.3958	66.0057
Lbx2	Lbx2	2.74057	-2.8553	2.18969	-1.30397	0.192243	0.998874	1.97994	0	0	3.83948	5.04603	5.57794
LOC115486430	LOC115486430	115.285	0.668038	0.512403	1.30373	0.192324	0.998874	99.9872	232.35	92.1079	107.505	80.7364	79.0209
Ugt1a6a	Ugt1a6a	2.95902	-4.98631	3.82502	-1.3036	0.192369	0.998874	0	0	0	2.87961	0	14.8745
Mpv17	Mpv17	469.024	0.364827	0.279866	1.30358	0.192377	0.998874	427.668	699.003	457.289	385.867	391.572	452.743
Clec11a	Clec11a	40.8047	0.916558	0.703237	1.30334	0.192458	0.998874	47.5186	90.7922	21.6724	30.7158	26.2393	27.8897
Chd4	Chd4	2619.78	0.202176	0.155221	1.3025	0.192745	0.998874	2456.12	2897.54	3055.81	2572.45	2254.56	2482.18
Rasa4	Rasa4	100.685	-0.787899	0.605074	-1.30215	0.192864	0.998874	57.4184	42.9555	121.366	71.9902	128.169	182.213
Rabl6	Rabl6	717.739	0.304887	0.23418	1.30193	0.192939	0.998874	662.291	1005.55	711.94	651.751	617.634	657.268
Mfhas1	Mfhas1	791.484	-0.460931	0.354046	-1.3019	0.192952	0.998874	587.053	436.388	975.26	855.243	794.245	1100.71
Slc6a19	Slc6a19	2.85995	-3.88151	2.98144	-1.30189	0.192954	0.998874	0	0	1.08362	8.63882	0	7.43726
Scpep1	Scpep1	654.551	0.504966	0.387951	1.30162	0.193045	0.998874	463.307	752.697	1087.96	386.827	637.818	598.699
Tbc1d9b	Tbc1d9b	1692.37	-0.498776	0.383204	-1.30159	0.193055	0.998874	1935.39	685.335	1587.51	2127.07	1838.77	1980.17
Ryr2	Ryr2	29.3978	2.15018	1.65205	1.30153	0.193078	0.998874	12.8696	0	131.118	12.4783	5.04603	14.8745
Cstf2	Cstf2	774.637	-0.354048	0.27213	-1.30103	0.193249	0.998874	852.366	470.558	717.358	899.397	853.788	854.355
Adgra3	Adgra3	3.36183	-2.44995	1.88349	-1.30076	0.193342	0.998874	0.989972	0	2.16724	3.83948	2.01841	11.1559
Sec22b	Sec22b	1181.23	-0.302056	0.232232	-1.30066	0.193373	0.998874	1316.66	817.13	1040.28	1224.79	1379.58	1308.96
Slc20a2	Slc20a2	157.458	0.597433	0.459352	1.3006	0.193396	0.998874	125.726	287.021	156.042	158.378	94.8653	122.715
Rgmb	Rgmb	56.2593	-0.694576	0.534157	-1.30032	0.193491	0.998874	23.7593	47.8368	57.432	76.7895	55.5063	76.2319
Lrrfip2	Lrrfip2	902.253	0.437603	0.336574	1.30017	0.193544	0.998874	880.085	1532.73	701.104	796.691	809.383	693.524
Sat1	Sat1	7779.76	0.369773	0.284423	1.30008	0.193572	0.998874	6991.18	12568.4	6754.22	6953.29	7091.69	6319.81
Casp6	Casp6	449.765	0.63662	0.489693	1.30004	0.193587	0.998874	363.32	974.308	304.498	301.399	391.572	363.496
Stx8	Stx8	768.793	0.179025	0.137773	1.29942	0.193801	0.998874	827.616	823.964	797.546	684.387	756.904	722.344
Gm960	Gm960	4.08064	2.89915	2.23131	1.2993	0.19384	0.998874	0	20.5015	1.08362	0.959869	1.00921	0.929657
Pcnx2	Pcnx2	19.624	1.36494	1.05067	1.29912	0.193904	0.998874	19.7994	59.5519	5.41811	10.5586	13.1197	9.29657
Abcf2	Abcf2	982.391	-0.534265	0.411282	-1.29902	0.193937	0.998874	1175.1	379.765	852.811	1265.11	1163.61	1057.95
5330417C22Rik	5330417C22Rik	59.3786	0.783763	0.603418	1.29887	0.193988	0.998874	85.1376	105.436	34.6759	48.9533	50.4603	31.6083
Ap1m1	Ap1m1	1660.53	-0.312498	0.240601	-1.29882	0.194005	0.998874	1670.08	1102.2	1672.03	1601.06	2078.96	1838.86
Timm17b	Timm17b	997.516	0.298237	0.229634	1.29875	0.194029	0.998874	1169.16	1233.99	897.239	767.895	1059.67	857.144
Irf2bp2	Irf2bp2	4034.78	0.30609	0.235807	1.29805	0.19427	0.998874	3166.92	5198.59	5018.25	3717.57	3410.1	3697.25
Fcer1g	Fcer1g	611.346	-0.928448	0.715342	-1.29791	0.194319	0.998874	233.633	221.611	808.382	227.489	833.604	1343.35
Zbtb25	Zbtb25	1884.07	0.255798	0.197099	1.29781	0.194351	0.998874	2063.1	2433.82	1654.69	1742.16	1766.11	1644.56
Pirb	Pirb	120.91	-0.876067	0.675175	-1.29754	0.194445	0.998874	33.659	117.151	105.111	76.7895	135.234	257.515
Selp	Selp	50.6385	1.55727	1.20027	1.29743	0.194484	0.998874	4.94986	200.133	21.6724	20.1573	26.2393	30.6787
Zfp422	Zfp422	248.212	-0.648168	0.499674	-1.29718	0.194569	0.998874	293.032	79.0771	208.055	306.198	312.854	290.053
Rnf6	Rnf6	953.496	-0.577972	0.445564	-1.29717	0.194573	0.998874	1045.41	312.403	937.333	1178.72	1228.2	1018.9
Erc2	Erc2	4.66875	2.24801	1.7342	1.29628	0.194878	0.998874	1.97994	14.6439	6.50173	0	3.02762	1.85931
Elovl4	Elovl4	44.3738	1.21233	0.935539	1.29586	0.195024	0.998874	25.7393	139.605	20.5888	39.3546	24.2209	16.7338
Ebna1bp2	Ebna1bp2	818.779	0.282948	0.218356	1.29581	0.195041	0.998874	818.707	1098.29	779.124	722.781	811.401	682.368
Rpl37a	Rpl37a	35086.5	-0.59926	0.462473	-1.29577	0.195054	0.998874	40929.4	10859.9	31918.1	31442.4	54164	41205.2
Cdon	Cdon	641.704	0.346078	0.267083	1.29577	0.195055	0.998874	568.244	934.281	652.341	621.035	502.584	571.739
Rps15	Rps15	18409.6	-0.510737	0.394209	-1.2956	0.195114	0.998874	20182.6	7367.84	18003.3	16026.9	25665.1	23211.7
Pou2f1	Pou2f1	770.089	0.448381	0.346193	1.29518	0.195259	0.998874	562.304	1224.23	879.901	783.253	535.888	634.956
Usp9x	Usp9x	1219.55	0.31942	0.246644	1.29507	0.195297	0.998874	1011.75	1645.98	1404.37	1199.84	953.699	1101.64
Mtf2	Mtf2	934.902	0.266139	0.205532	1.29488	0.195361	0.998874	861.276	1187.13	1014.27	951.23	781.125	814.38
H2bc21	H2bc21	67.5616	0.867092	0.669763	1.29463	0.19545	0.998874	50.4886	158.154	53.0975	60.4718	52.4787	30.6787
Egr4	Egr4	27.3309	1.20352	0.929823	1.29435	0.195544	0.998874	17.8195	78.1008	18.4216	21.1171	8.07364	20.4525
Gm3558	Gm3558	391.195	0.506349	0.391419	1.29362	0.195795	0.998874	598.933	479.344	299.08	447.299	248.264	274.249
Wbp1l	Wbp1l	1857.02	-0.173035	0.133763	-1.2936	0.195805	0.998874	1820.56	1572.76	1844.33	1937.98	1977.03	1989.47
Psen1	Psen1	1642.52	-0.173461	0.134109	-1.29343	0.195861	0.998874	1631.47	1583.49	1416.29	1671.13	1822.62	1730.09
Gata1	Gata1	71.9068	-1.21102	0.936554	-1.29306	0.195989	0.998874	37.6189	4.8813	87.7734	69.1106	89.8193	142.238
Zmym4	Zmym4	460.854	0.400732	0.309973	1.29279	0.196082	0.998874	365.3	691.192	516.888	432.901	345.148	413.697
Cnst	Cnst	859.75	-0.294057	0.227536	-1.29235	0.196235	0.998874	719.71	643.356	954.671	1006.9	844.705	989.155
Ces2c	Ces2c	247.777	0.656217	0.507816	1.29223	0.196276	0.998874	140.576	476.415	292.578	190.054	145.326	241.711
Amz2	Amz2	1053.62	0.226616	0.17537	1.29222	0.196282	0.998874	1289.93	1133.44	985.013	1028.02	931.496	953.828
Carnmt1	Carnmt1	967.162	0.32965	0.255132	1.29208	0.19633	0.998874	1178.07	1234.97	818.135	913.795	960.763	697.243
Fxyd2	Fxyd2	11.8663	-2.21938	1.71779	-1.292	0.196357	0.998874	3.95989	0	8.66898	0.959869	23.2117	34.3973
Mpv17l	Mpv17l	137.016	0.682189	0.528084	1.29182	0.196419	0.998874	95.0373	269.448	141.955	72.9501	106.976	135.73
Ppfia1	Ppfia1	1384.64	0.363206	0.281273	1.29129	0.196602	0.998874	1264.19	2132.15	1277.59	1383.17	1061.68	1189.03
Snw1	Snw1	2390.44	-0.1947	0.150779	-1.29129	0.196603	0.998874	2463.05	1989.62	2235.51	2373.76	2633.02	2647.66
Hmgcll1	Hmgcll1	214.373	0.3571	0.276587	1.29109	0.196671	0.998874	191.065	242.113	289.327	191.974	175.602	196.158
Grhl1	Grhl1	246.384	0.502681	0.389427	1.29082	0.196765	0.998874	196.014	425.65	244.899	237.088	188.721	185.931
G3bp1	G3bp1	4691.83	0.274596	0.212837	1.29017	0.196991	0.998874	4747.91	6445.27	4217.46	4379.88	4482.89	3877.6
[truncated: 13,315 more rows]

## Sheet: Supplementary Table 4 Primer
Supplementary Table 4: shRNA Target Sequence and Primer Information
	shRNA Target Sequence
shKu70-1	5′-GATGAGTCATAAGAGGATCAT-3′
shKu70-2	5′- AAGAGTCTACCCGACATAAG-3′
shKu70-3	5′-CGTCAGATTATACTGGAGAAA-3′
shCK control	5′-TTCTCCGAACGTGTCACGT-3′
Gene	Forward Primer	Reverse Primer	Application
Ku70-flox	CTTGAGAGATAACAAACAGAAGCCAC	CATACCAGCTGCATGCCTTCAT	Mice genotyping
Foxp3-cre	AGGATGTGAGGGACTACCTCCTGTA	TCCTTCACTCTGATTCTGGCAATTT	Mice genotyping
Foxp3-wt	CTATGGAAACCGGGCGATG	AGTGGCAAGTGAGACGTGGG	Mice genotyping
IL7Ra	CAGGGAATATCCAGGAGGAA	TGTGTGAGCCAGTGTGTATGAA	ChIP-qPCR
IL2	CTCTAGCTGACATGTAAGAAGC	CTACACTGAACATGTGAATAGC	ChIP-qPCR
IL2Ra	AGATTCTACTAGACAAGGGCACAG	CATACAAACCAACTGTTCTCTCCC	ChIP-qPCR
CTLA4	AAGGCTTTCTATTCAAGTGCCTTC	TGTTCAGGTCTTCAGGAAGTAGAG	ChIP-qPCR
RGS1	ACAGACTCCTTTAAACAGCAAGTG	GTTAGCAGAGAAGAACATTCCTGG	ChIP-qPCR
FOXP3-q	TCCCAGAGTTCCTCCACAAC	ATTGAGTGTCCGCTGCTTCT	Human_qPCR
ACTIN-q	CTCTTCCAGCCTTCCTTCCT	CAGGGCAGTGATCTCCTTCT	Human_qPCR
CTLA4-q	TGGGGAATGAGTTGACCTTC	GCACGGTTCTGGATCAATTA	Human_qPCR
IL2RA-q	ACCTGCTGATGTGGGGACTGC	GTGTGGGATCTCTGGCGGGTC	Human_qPCR
ENTPD1-q	AGGTGCCTATGGCTGGATTAC	CCAAAGCTCCAAAGGTTTCCT	Human_qPCR
IL10-q	TGCAAAACCAAACCACAAGA	TCTCGGAGATCTCGAAGCAT	Human_qPCR
HAVCR2-q	GACTCTAGCAGACAGTGGGATC	GGTGGTAAGCATCCTTGGAAAGG	Human_qPCR
TIGIT-q	TGGTGGTCATCTGCACAGCAGT	TTTCTCCTGAGGTCACCTTCCAC	Human_qPCR
XRCC6-q	GGTTTCAAGCCGTTGGTACTGC	CTCCAGACACTTGATGAGCAGAG	Human_qPCR
mFoxp3-q	CCCATCCCCAGGAGTCTTG	ACCATGACTAGGGGCACTGTA	Mouse_qPCR
mXrcc6-q	GATTTGGACAACCCAGGCGCTAAG	GAGCACTTCACTCAAAGAGTAG	Mouse_qPCR
mXrcc5-q	AACATGGTCGCCATCGTCCGAT	CCGCAAGTCTTCCATGAAAGGC	Mouse_qPCR
mPrkdc-q	AAGGCAGAAGCCTGGACAAGTG	ATCCGCCAGTAGGTCAATGCTG	Mouse_qPCR
mActin-q	TGGAATCCTGTGGCATCCATGAAAC	TAAAACGCAGCTCAGTAACAGTCCG	Mouse_qPCR

## Sheet: Supplementary Table 5 Antibody
Supplementary Table 5: Antibody Information
Antibody (Clone number)	Company	Catalog number	Application
Rabbit anti-Ku70	Proteintech	#10723-1-AP	IP/IF/IHC/WB/ChIP
Mice anti-FOXP3	eBioscience	#14-7979-82	IP/IF/WB
Mice anti-Flag	Sigma-Aldrich	#F3165	IP/WB
Rabbit anti-Myc	Proteintech	#16286-1-AP	WB
Rabbit anti-Flag	Proteintech	#20543-1-AP	WB
Mouse IgG1 Isotype control	Cell Signaling Technology	#5415s	IP
Rabbit IgG1 Isotype control	Cell Signaling Technology	#2729S	IP/ChIP
Mouse anti-β-Actin	Proteintech	#66009-1	WB
HRP–anti-rabbit IgG	Cell Signaling Technology	#7074s	WB
HRP-anti-mouse IgG	PROMEGA	#W4021	WB
Goat anti-rabbit Alexa Fluor 488	Thermo Fisher	#A-11008	IF
Goat anti-mice Alexa Fluor 555	Thermo Fisher	#A32727	IF
Mouse anti-Ku70	Proteintech	#66607-1-Ig	ChIP
FOXP3 Monoclonal Antibody (150D/E4)	eBioscience	#14-4774-82	ChIP
Viability Dye eFluor 780	eBioscience	#65-0865-14	Flow cytometry
CoraLite® Plus 647-conjugated KU70 antibody	Proteintech	#CL647-10723	Flow cytometry
anti-human CD3 PerCP/Cyanine5.5	Biolegend	#300430	Flow cytometry
anti-Human-CD4 FITC	Biolegend	#300506	Flow cytometry
anti-Human-CD8 BV510	Biolegend	#301048	Flow cytometry
anti-H2A.X Phospho (Ser139) AF647	Biolegend	#613408	Flow cytometry
anti-Human-FOXP3 APC	eBioscience	#17-4776-42	Flow cytometry
anti-Human-FOXP3 PE	eBioscience	#12-4776-42	Flow cytometry
anti-Human-FOXP3 PE-Cyanine7	eBioscience	#25-4776-42	Flow cytometry
anti-Human-CD25 PE	Biolegend	#356134	Flow cytometry
anti-Human-CTLA4 PE-Cyanine7	Biolegend	#349914	Flow cytometry
anti-Human-IL-10 APC	BD Biosciences	#554707	Flow cytometry
anti-Human-IL-2 APC	Biolegend	#500310	Flow cytometry
anti-Human-GranzymeB PE	Biolegend	#372207	Flow cytometry
anti-Human-Ki67 BV421	BD Biosciences	#562899	Flow cytometry
anti-mouse-CD8a BV421	BD Biosciences	#563898	Flow cytometry
anti-mouse-CD4 PerCP-Cy™5.5	Tonbo biosciences	#65-0042-U100	Flow cytometry
anti-mouse-FOXP3 PE	eBioscience	#12-5773-82	Flow cytometry
anti-mouse-FOXP3 FITC	eBioscience	#11-5773-82	Flow cytometry
anti-mouse-CD62L APC	Tonbo Biosciences	#20-0621-U100	Flow cytometry
anti-mouse-CD44 PE	Miltenyi Biotec	#130-102-606	Flow cytometry
anti-mouse-IFN-γ APC	eBioscience	#17-7311-82	Flow cytometry
anti-mouse-TNFα PE	eBioscience	#12-7321-82	Flow cytometry
anti-mouse-IL2 PE-Cyanine7	Biolegend	#503832	Flow cytometry
anti-mouse-CD8a PE	eBioscience	#12-0081-83	Flow cytometry
anti-mouse-CTLA4 APC	eBioscience	#17-1522-82	Flow cytometry
anti-mouse-Ki67 PE-Cyanine7	eBioscience	#25-5698-82	Flow cytometry

## Sheet: Supplementary Table 6 ChIP-seq 
Supplementary Table 6: The coverage and quality of the ChIP-seq data
	total sequence pair	mapped	percent_duplicate	usable seq	depth	mt	m0	m1	m2	NRF(m0/mt)	PBC1(m1/m0)	PBC2(m1/m2)	self consistency
WT_rep1	37662825	37130383	0.122563	3.3112e+07	27.0764	65254381	63912316	62995178	839414	0.979433	0.98565	75.0466	0.477273
WT_rep2	32996392	31936864	0.088692	3.01638e+07	23.9814	58596169	57970195	57609521	322075	0.989317	0.993778	178.87
CKO_rep1	30591047	30168007	0.106128	2.73894e+07	22.4123	54023273	52964755	52308429	595029	0.980406	0.987608	87.909	0.585714
CKO_rep2	30456698	29498872	0.085287	2.6983e+07	22.2339	54303295	53706852	53382510	287837	0.989016	0.993961	185.461
iTreg_rep1	30922566	30428852	0.111433	2.75318e+07	22.4414	54155550	53099886	52483237	551659	0.980507	0.988387	95.1371	0.650246
iTreg_rep2	23756554	23028622	0.089636	2.16924e+07	17.2936	42093429	41534578	41248369	249812	0.986724	0.993109	165.118
Teff_rep1	28787531	28357986	0.070341	2.67928e+07	21.9162	52866712	51995055	51391947	553330	0.983512	0.988401	92.8776	0.914439
Teff_rep2	29776647	28989522	0.063343	2.79404e+07	22.3724	54659942	54204213	53928546	247953	0.991662	0.994914	217.495
