# Supplementary material for: Nonclassical action of Ku70 promotes Treg-suppressive function through a FOXP3-dependent mechanism in lung adenocarcinoma
Source: J Clin Invest. 2024 Oct 24;134(23):e178079. doi: 10.1172/JCI178079 (PMC11601948; doi:10.1172/JCI178079)
Supplement: Supporting data values [file jci-134-178079-s011.xlsx]

## Sheet: Fig 1A
	XRCC6	group1
TCGA-55-6986-11A-01R-1949-07	249.774	normal
TCGA-55-6970-11A-01R-1949-07	285.826	normal
TCGA-50-6595-11A-01R-1858-07	252.822	normal
TCGA-55-6968-11A-01R-1949-07	262.435	normal
TCGA-38-4632-11A-01R-1755-07	258.769	normal
TCGA-44-6147-11A-01R-1858-07	277.2	normal
TCGA-44-6148-11A-01R-1858-07	253.591	normal
TCGA-55-6971-11A-01R-1949-07	240.039	normal
TCGA-91-6828-11A-01R-1858-07	290.575	normal
TCGA-91-6849-11A-01R-1949-07	273.724	normal
TCGA-91-6847-11A-01R-1949-07	258.856	normal
TCGA-49-6745-11A-01R-1858-07	330.098	normal
TCGA-49-4512-11A-01R-1858-07	243.192	normal
TCGA-49-6743-11A-01R-1858-07	337.565	normal
TCGA-44-2668-11A-01R-1758-07	294.693	normal
TCGA-55-6972-11A-01R-1949-07	256.828	normal
TCGA-44-2662-11A-01R-1758-07	270.797	normal
TCGA-55-6981-11A-01R-1949-07	264.474	normal
TCGA-44-6146-11A-01R-1858-07	285.38	normal
TCGA-38-4625-11A-01R-1758-07	260.789	normal
TCGA-50-5935-11A-01R-1858-07	280.155	normal
TCGA-50-5939-11A-01R-1628-07	271.33	normal
TCGA-50-5931-11A-01R-1858-07	251.909	normal
TCGA-91-6829-11A-01R-1858-07	198.235	normal
TCGA-49-6744-11A-01R-1858-07	310.595	normal
TCGA-73-4676-11A-01R-1755-07	255.465	normal
TCGA-38-4626-11A-01R-1758-07	257.202	normal
TCGA-49-6742-11A-01R-1858-07	287.143	normal
TCGA-44-6144-11A-01R-1755-07	268.13	normal
TCGA-55-6980-11A-01R-1949-07	243.992	normal
TCGA-91-6835-11A-01R-1858-07	310.747	normal
TCGA-44-6777-11A-01R-1858-07	264.693	normal
TCGA-55-6982-11A-01R-1949-07	275.318	normal
TCGA-50-5930-11A-01R-1755-07	252.377	normal
TCGA-44-3396-11A-01R-1758-07	288.388	normal
TCGA-49-6761-11A-01R-1949-07	249.74	normal
TCGA-55-6978-11A-01R-1949-07	277.389	normal
TCGA-55-6983-11A-01R-1949-07	253.954	normal
TCGA-55-6979-11A-01R-1949-07	243.037	normal
TCGA-44-6778-11A-01R-1858-07	278.471	normal
TCGA-44-6145-11A-01R-1858-07	256.199	normal
TCGA-49-4490-11A-01R-1858-07	338.407	normal
TCGA-50-5933-11A-01R-1755-07	327.255	normal
TCGA-55-6975-11A-01R-1949-07	272.218	normal
TCGA-44-6776-11A-01R-1858-07	308.269	normal
TCGA-55-6969-11A-01R-1949-07	218.473	normal
TCGA-38-4627-11A-01R-1758-07	292.157	normal
TCGA-91-6831-11A-02R-1858-07	277.286	normal
TCGA-44-5645-11A-01R-1628-07	294.128	normal
TCGA-55-6985-11A-01R-1949-07	231.505	normal
TCGA-50-5932-11A-01R-1755-07	294.054	normal
TCGA-50-5936-11A-01R-1628-07	281.318	normal
TCGA-55-6984-11A-01R-1949-07	226.582	normal
TCGA-44-2661-11A-01R-1758-07	303.47	normal
TCGA-44-2657-11A-01R-1758-07	289.704	normal
TCGA-44-2665-11A-01R-1758-07	296.472	normal
TCGA-44-2655-11A-01R-1758-07	310.021	normal
TCGA-91-6836-11A-01R-1858-07	267.969	normal
TCGA-55-8615-01A-11R-2403-07	306.572	tumor
TCGA-97-8177-01A-11R-2287-07	388.349	tumor
TCGA-86-8674-01A-21R-2403-07	417.602	tumor
TCGA-50-6592-01A-11R-1755-07	319.279	tumor
TCGA-91-A4BD-01A-11R-A24H-07	292.317	tumor
TCGA-50-6590-01A-12R-1858-07	220.155	tumor
TCGA-50-5051-01A-21R-1858-07	198.68	tumor
TCGA-62-A471-01A-12R-A24H-07	446.603	tumor
TCGA-67-3773-01A-01R-0946-07	341.879	tumor
TCGA-NJ-A7XG-01A-12R-A39D-07	310.457	tumor
TCGA-91-6848-01A-11R-1949-07	367.474	tumor
TCGA-55-6986-01A-11R-1949-07	431.789	tumor
TCGA-86-6851-01A-11R-1949-07	173.74	tumor
TCGA-73-4677-01A-01R-1206-07	655.712	tumor
TCGA-78-7540-01A-11R-2066-07	231.048	tumor
TCGA-69-8253-01A-11R-2287-07	321.194	tumor
TCGA-MP-A4T8-01A-11R-A24X-07	365.693	tumor
TCGA-NJ-A55R-01A-11R-A262-07	247.274	tumor
TCGA-53-A4EZ-01A-12R-A24X-07	147.499	tumor
TCGA-55-6970-01A-11R-1949-07	496.921	tumor
TCGA-86-8359-01A-11R-2326-07	193.663	tumor
TCGA-99-8032-01A-11R-2241-07	223.304	tumor
TCGA-50-7109-01A-11R-2039-07	222.938	tumor
TCGA-44-7667-01A-31R-2066-07	483.107	tumor
TCGA-NJ-A4YG-01A-22R-A262-07	302.837	tumor
TCGA-55-8302-01A-11R-2326-07	464.185	tumor
TCGA-64-1679-01A-21R-2066-07	264.186	tumor
TCGA-38-7271-01A-11R-2039-07	281.838	tumor
TCGA-50-6595-01A-12R-1858-07	411.617	tumor
TCGA-55-6968-01A-11R-1949-07	243.758	tumor
TCGA-44-8120-01A-11R-2241-07	332.356	tumor
TCGA-99-8025-01A-11R-2241-07	292.543	tumor
TCGA-50-6594-01A-11R-1755-07	832.949	tumor
TCGA-44-A479-01A-31R-A24H-07	220.2	tumor
TCGA-86-8076-01A-31R-2241-07	253.722	tumor
TCGA-MP-A4TF-01A-11R-A262-07	264.125	tumor
TCGA-78-7161-01A-11R-2039-07	270.984	tumor
TCGA-38-4632-01A-01R-1755-07	405.164	tumor
TCGA-95-8039-01A-11R-2241-07	439.805	tumor
TCGA-86-8075-01A-11R-2241-07	604.101	tumor
TCGA-44-6147-01A-11R-A278-07	160.827	tumor
TCGA-69-7760-01A-11R-2170-07	238.91	tumor
TCGA-44-6148-01A-11R-1755-07	276.617	tumor
TCGA-64-1677-01A-01R-0946-07	247.612	tumor
TCGA-NJ-A55O-01A-11R-A262-07	269.04	tumor
TCGA-05-5420-01A-01R-1628-07	258.529	tumor
TCGA-97-8174-01A-11R-2287-07	490.655	tumor
TCGA-MP-A4SY-01A-21R-A24X-07	292.08	tumor
TCGA-55-6971-01A-11R-1949-07	183.067	tumor
TCGA-55-8621-01A-11R-2403-07	245.919	tumor
TCGA-86-A456-01A-11R-A24H-07	335.42	tumor
TCGA-55-7573-01A-11R-2039-07	309.874	tumor
TCGA-MP-A5C7-01A-11R-A262-07	390.503	tumor
TCGA-MP-A4TJ-01A-51R-A262-07	221.288	tumor
TCGA-64-5778-01A-01R-1628-07	307.202	tumor
TCGA-55-7726-01A-11R-2170-07	442.313	tumor
TCGA-62-8397-01A-11R-2326-07	195.703	tumor
TCGA-L9-A8F4-01A-11R-A39D-07	217.295	tumor
TCGA-75-5126-01A-01R-1755-07	370.709	tumor
TCGA-91-6828-01A-11R-1858-07	314.964	tumor
TCGA-91-6849-01A-11R-1949-07	324.529	tumor
TCGA-55-8510-01A-11R-2403-07	193.802	tumor
TCGA-44-A47B-01A-11R-A24H-07	363.496	tumor
TCGA-99-7458-01A-11R-2039-07	278.547	tumor
TCGA-49-AAQV-01A-11R-A39D-07	321.056	tumor
TCGA-99-8028-01A-11R-2241-07	136.294	tumor
TCGA-91-6847-01A-11R-1949-07	539.075	tumor
TCGA-MP-A4TA-01A-21R-A24X-07	342.726	tumor
TCGA-49-AARN-01A-21R-A41B-07	261.386	tumor
TCGA-50-5049-01A-01R-1628-07	257.808	tumor
TCGA-55-5899-01A-11R-1628-07	331.964	tumor
TCGA-MP-A4TC-01A-11R-A24X-07	270.857	tumor
TCGA-49-AARQ-01A-11R-A41B-07	153.868	tumor
TCGA-05-4384-01A-01R-1755-07	586.953	tumor
TCGA-75-6205-01A-11R-1755-07	276.546	tumor
TCGA-55-8203-01A-11R-2241-07	180.954	tumor
TCGA-50-6591-01A-11R-1755-07	497.452	tumor
TCGA-44-7670-01A-11R-2066-07	643.12	tumor
TCGA-05-5425-01A-02R-1628-07	378.329	tumor
TCGA-49-AARR-01A-11R-A41B-07	195.883	tumor
TCGA-49-6745-01A-11R-1858-07	512.464	tumor
TCGA-86-7711-01A-11R-2066-07	196.717	tumor
TCGA-97-8552-01A-11R-2403-07	258.582	tumor
TCGA-50-8459-01A-11R-2326-07	178.276	tumor
TCGA-93-A4JN-01A-11R-A24X-07	221.156	tumor
TCGA-95-A4VP-01A-21R-A262-07	173.238	tumor
TCGA-86-A4P7-01A-11R-A24X-07	228.931	tumor
TCGA-50-5045-01A-01R-1628-07	233.808	tumor
TCGA-69-8453-01A-12R-2326-07	265.792	tumor
TCGA-05-4396-01A-21R-1858-07	308.767	tumor
TCGA-55-7725-01A-11R-2170-07	329.068	tumor
TCGA-55-6975-01A-11R-1949-07	335.708	tumor
TCGA-78-7150-01A-21R-2039-07	884.322	tumor
TCGA-49-4512-01A-21R-1858-07	181.794	tumor
TCGA-55-8206-01A-11R-2241-07	313.254	tumor
TCGA-05-4417-01A-22R-1858-07	315.256	tumor
TCGA-55-A491-01A-11R-A24H-07	167.145	tumor
TCGA-55-8513-01A-11R-2403-07	213.06	tumor
TCGA-05-4389-01A-01R-1206-07	335.381	tumor
TCGA-75-6203-01A-11R-1755-07	287.372	tumor
TCGA-55-8614-01A-11R-2403-07	563.138	tumor
TCGA-78-8655-01A-11R-2403-07	323.127	tumor
TCGA-97-7554-01A-11R-2039-07	289.728	tumor
TCGA-50-6673-01A-11R-1949-07	411.637	tumor
TCGA-44-7662-01A-11R-2066-07	406.798	tumor
TCGA-97-8547-01A-11R-2403-07	456.939	tumor
TCGA-55-7995-01A-11R-2187-07	275.52	tumor
TCGA-55-8207-01A-11R-2241-07	279.927	tumor
TCGA-73-4658-01A-01R-1755-07	356.463	tumor
TCGA-97-7941-01A-11R-2187-07	326.774	tumor
TCGA-55-7910-01A-11R-2170-07	226.529	tumor
TCGA-55-8301-01A-11R-2287-07	231.054	tumor
TCGA-78-7166-01A-12R-2066-07	245.348	tumor
TCGA-78-7152-01A-11R-2039-07	344.692	tumor
TCGA-49-4506-01A-01R-1206-07	256.161	tumor
TCGA-49-4514-01A-21R-1858-07	228.637	tumor
TCGA-NJ-A55A-01A-11R-A262-07	273.23	tumor
TCGA-55-7727-01A-11R-2170-07	387.959	tumor
TCGA-55-8508-01A-11R-2403-07	143.151	tumor
TCGA-44-2668-01A-01R-A278-07	237.59	tumor
TCGA-49-4487-01A-21R-1858-07	291.64	tumor
TCGA-78-7160-01A-11R-2039-07	608.009	tumor
TCGA-97-A4M1-01A-11R-A24X-07	308.319	tumor
TCGA-86-8672-01A-21R-2403-07	243.621	tumor
TCGA-91-7771-01A-11R-2170-07	326.117	tumor
TCGA-78-7153-01A-11R-2039-07	388.41	tumor
TCGA-62-A46R-01A-11R-A24H-07	321.239	tumor
TCGA-75-6206-01A-11R-1755-07	415.84	tumor
TCGA-86-8671-01A-11R-2403-07	238.388	tumor
TCGA-55-6972-01A-11R-1949-07	390.359	tumor
TCGA-64-1681-01A-11R-2066-07	286.192	tumor
TCGA-97-A4M7-01A-11R-A24X-07	241.634	tumor
TCGA-95-7043-01A-11R-1949-07	268.74	tumor
TCGA-64-5775-01A-01R-1628-07	483.143	tumor
TCGA-50-5946-01A-11R-1755-07	316.477	tumor
TCGA-44-6779-01A-11R-1858-07	604.417	tumor
TCGA-97-8172-01A-11R-2287-07	261.068	tumor
TCGA-44-7661-01A-11R-2066-07	434.721	tumor
TCGA-50-5055-01A-01R-1628-07	263.958	tumor
TCGA-38-4628-01A-01R-1206-07	323.317	tumor
TCGA-86-7713-01A-11R-2066-07	560.473	tumor
TCGA-44-2662-01A-01R-A278-07	171.105	tumor
TCGA-67-6216-01A-11R-1755-07	361.12	tumor
TCGA-55-7283-01A-11R-2039-07	372.102	tumor
TCGA-73-4659-01A-01R-1206-07	346.707	tumor
TCGA-86-8073-01A-11R-2241-07	682.085	tumor
TCGA-49-AARE-01A-11R-A41B-07	165.672	tumor
TCGA-MN-A4N4-01A-12R-A24X-07	235.937	tumor
TCGA-55-8091-01A-11R-2241-07	406.567	tumor
TCGA-05-4415-01A-22R-1858-07	559.6	tumor
TCGA-75-5147-01A-01R-1628-07	366.839	tumor
TCGA-78-7154-01A-11R-2039-07	446.96	tumor
TCGA-05-4410-01A-21R-1858-07	408.367	tumor
TCGA-05-4418-01A-01R-1206-07	343.026	tumor
TCGA-55-1595-01A-01R-0946-07	411.262	tumor
TCGA-99-AA5R-01A-11R-A39D-07	175.327	tumor
TCGA-95-A4VK-01A-11R-A262-07	451.449	tumor
TCGA-97-8175-01A-11R-2287-07	292.023	tumor
TCGA-50-5941-01A-11R-1755-07	338.055	tumor
TCGA-44-2657-01A-01R-1107-07	227.515	tumor
TCGA-44-A4SS-01A-11R-A24X-07	208.986	tumor
TCGA-05-4250-01A-01R-1107-07	500.22	tumor
TCGA-50-5044-01A-21R-1858-07	247.635	tumor
TCGA-64-1676-01A-01R-0946-07	220.817	tumor
TCGA-64-5774-01A-01R-1628-07	299.004	tumor
TCGA-78-7220-01A-11R-2039-07	623.51	tumor
TCGA-44-2665-01A-01R-0946-07	371.289	tumor
TCGA-44-3398-01A-01R-1107-07	608.825	tumor
TCGA-J2-A4AD-01A-11R-A24H-07	364.565	tumor
TCGA-55-6981-01A-11R-1949-07	356.708	tumor
TCGA-62-A46P-01A-11R-A24H-07	289.18	tumor
TCGA-86-7955-01A-11R-2187-07	515.506	tumor
TCGA-67-3771-01A-01R-0946-07	247.741	tumor
TCGA-38-4625-01A-01R-1206-07	858.258	tumor
TCGA-86-8054-01A-11R-2241-07	453.792	tumor
TCGA-50-5935-01A-11R-1755-07	281.241	tumor
TCGA-55-8089-01A-11R-2241-07	282.428	tumor
TCGA-67-6217-01A-11R-1755-07	336.021	tumor
TCGA-97-8179-01A-11R-2287-07	417.233	tumor
TCGA-38-4629-01A-02R-1206-07	419.786	tumor
TCGA-50-5939-01A-11R-1628-07	238.286	tumor
TCGA-55-A48Y-01A-11R-A24H-07	242.963	tumor
TCGA-97-8176-01A-11R-2403-07	524.874	tumor
TCGA-50-5931-01A-11R-1755-07	1001.41	tumor
TCGA-91-6829-01A-21R-1858-07	326.322	tumor
TCGA-49-6744-01A-11R-1858-07	250.986	tumor
TCGA-50-5072-01A-21R-1858-07	767.785	tumor
TCGA-MP-A4SW-01A-21R-A24X-07	327.261	tumor
TCGA-78-7162-01A-21R-2066-07	455.589	tumor
TCGA-55-A48Z-01A-12R-A24X-07	154.343	tumor
TCGA-78-8662-01A-11R-2403-07	409.893	tumor
TCGA-MN-A4N5-01A-11R-A24X-07	258.019	tumor
TCGA-78-8640-01A-11R-2403-07	318.684	tumor
TCGA-95-7562-01A-11R-2241-07	379.544	tumor
TCGA-73-4676-01A-01R-1755-07	526.333	tumor
TCGA-55-1596-01A-01R-0946-07	611.847	tumor
TCGA-64-1680-01A-02R-0946-07	393.929	tumor
TCGA-97-7552-01A-11R-2039-07	201.113	tumor
TCGA-69-7763-01A-11R-2170-07	312.998	tumor
TCGA-73-4670-01A-01R-1206-07	438.852	tumor
TCGA-50-5944-01A-11R-1755-07	442.091	tumor
TCGA-64-5779-01A-01R-1628-07	169.519	tumor
TCGA-75-5146-01A-01R-1628-07	450.364	tumor
TCGA-97-7546-01A-11R-2039-07	328.702	tumor
TCGA-55-7911-01A-11R-2170-07	368.19	tumor
TCGA-55-8511-01A-11R-2403-07	212.356	tumor
TCGA-44-5644-01A-21R-2039-07	222.257	tumor
TCGA-55-8512-01A-11R-2403-07	208.663	tumor
TCGA-75-5125-01A-01R-1755-07	554.224	tumor
TCGA-38-4626-01A-01R-1206-07	278.462	tumor
TCGA-49-6742-01A-11R-1858-07	460.149	tumor
TCGA-75-6212-01A-11R-1755-07	462.421	tumor
TCGA-44-8119-01A-11R-2241-07	409.645	tumor
TCGA-69-7764-01A-11R-2170-07	281.827	tumor
TCGA-38-4631-01A-01R-1755-07	461.882	tumor
TCGA-38-A44F-01A-11R-A24H-07	238.39	tumor
TCGA-83-5908-01A-21R-2287-07	397.372	tumor
TCGA-L4-A4E6-01A-11R-A24H-07	193.254	tumor
TCGA-44-5643-01A-01R-1628-07	396.018	tumor
TCGA-86-8279-01A-11R-2287-07	408.111	tumor
TCGA-55-7724-01A-11R-2170-07	360.559	tumor
TCGA-73-4662-01A-01R-1206-07	401.513	tumor
TCGA-73-A9RS-01A-11R-A41B-07	316.946	tumor
TCGA-L9-A5IP-01A-21R-A39D-07	284.077	tumor
TCGA-J2-8194-01A-11R-2241-07	503.09	tumor
TCGA-NJ-A4YI-01A-11R-A262-07	242.948	tumor
TCGA-55-8299-01A-11R-2287-07	301.406	tumor
TCGA-75-6211-01A-11R-1755-07	503.553	tumor
TCGA-78-7149-01A-11R-2039-07	364.969	tumor
TCGA-55-6987-01A-11R-1949-07	191.371	tumor
TCGA-55-6980-01A-11R-1949-07	304.215	tumor
TCGA-91-6835-01A-11R-1858-07	470.894	tumor
TCGA-86-8585-01A-11R-2403-07	191.185	tumor
TCGA-62-8398-01A-11R-2326-07	524.034	tumor
TCGA-MP-A4T4-01A-11R-A262-07	248.595	tumor
TCGA-93-A4JP-01A-11R-A24X-07	292.348	tumor
TCGA-S2-AA1A-01A-12R-A39D-07	138.434	tumor
TCGA-50-5066-01A-01R-1628-07	231.856	tumor
TCGA-05-4398-01A-01R-1206-07	470.373	tumor
TCGA-97-A4M6-01A-11R-A24X-07	371.208	tumor
TCGA-75-6214-01A-41R-1949-07	265.162	tumor
TCGA-L4-A4E5-01A-11R-A24X-07	174.822	tumor
TCGA-55-A48X-01A-11R-A24H-07	318.258	tumor
TCGA-44-6774-01A-21R-1858-07	236.053	tumor
TCGA-05-5423-01A-01R-1628-07	399.875	tumor
TCGA-05-4244-01A-01R-1107-07	371.218	tumor
TCGA-05-4382-01A-01R-1206-07	342.168	tumor
TCGA-97-A4M2-01A-12R-A24X-07	227.714	tumor
TCGA-44-6777-01A-11R-1858-07	283.671	tumor
TCGA-86-8055-01A-11R-2241-07	398.859	tumor
TCGA-55-6982-01A-11R-1949-07	381.432	tumor
TCGA-55-A4DF-01A-11R-A24H-07	312.41	tumor
TCGA-55-8096-01A-11R-2241-07	284.241	tumor
TCGA-50-5930-01A-11R-1755-07	180.755	tumor
TCGA-J2-8192-01A-11R-2241-07	376.248	tumor
TCGA-67-3774-01A-01R-0946-07	495.975	tumor
TCGA-05-4426-01A-01R-1206-07	246.01	tumor
TCGA-71-8520-01A-11R-2403-07	546.056	tumor
TCGA-97-7553-01A-21R-2039-07	277.347	tumor
TCGA-MP-A4TD-01A-32R-A262-07	210.036	tumor
TCGA-95-A4VN-01A-11R-A262-07	280.25	tumor
TCGA-97-8171-01A-11R-2287-07	333.221	tumor
TCGA-55-A492-01A-11R-A24H-07	609.119	tumor
TCGA-05-4430-01A-02R-1206-07	367.142	tumor
TCGA-49-AAR0-01A-21R-A39D-07	296.166	tumor
TCGA-55-A57B-01A-12R-A39D-07	466.844	tumor
TCGA-L9-A443-01A-12R-A24H-07	297.926	tumor
TCGA-95-7567-01A-11R-2066-07	434.182	tumor
TCGA-44-3396-01A-01R-1206-07	247.15	tumor
TCGA-44-6775-01A-11R-A278-07	243.231	tumor
TCGA-05-4420-01A-01R-1206-07	238.965	tumor
TCGA-93-A4JO-01A-21R-A24X-07	247.53	tumor
TCGA-69-7974-01A-11R-2187-07	434.704	tumor
TCGA-55-A4DG-01A-11R-A24H-07	278.324	tumor
TCGA-55-8506-01A-11R-2403-07	286.136	tumor
TCGA-05-5428-01A-01R-1628-07	404.874	tumor
TCGA-44-7672-01A-11R-2066-07	227.542	tumor
TCGA-64-5781-01A-01R-1628-07	194.188	tumor
TCGA-NJ-A4YP-01A-11R-A262-07	394.014	tumor
TCGA-O1-A52J-01A-11R-A262-07	260.158	tumor
TCGA-44-2656-01A-02R-A278-07	310.553	tumor
TCGA-53-7813-01A-11R-2170-07	127.534	tumor
TCGA-62-8402-01A-11R-2326-07	494.857	tumor
TCGA-78-7633-01A-11R-2066-07	686.61	tumor
TCGA-35-4122-01A-01R-1107-07	269.133	tumor
TCGA-05-4422-01A-01R-1206-07	384.211	tumor
TCGA-78-7535-01A-11R-2066-07	151.355	tumor
TCGA-86-8358-01A-11R-2326-07	303.983	tumor
TCGA-MP-A4T7-01A-11R-A24X-07	450.436	tumor
TCGA-86-8056-01A-11R-2241-07	347.289	tumor
TCGA-55-6642-01A-11R-1858-07	198.623	tumor
TCGA-49-AAR9-01A-21R-A41B-07	255.579	tumor
TCGA-86-8074-01A-11R-2241-07	380.597	tumor
TCGA-75-7027-01A-11R-1949-07	313.811	tumor
TCGA-50-8460-01A-11R-2326-07	208.902	tumor
TCGA-L9-A444-01A-21R-A24H-07	153.887	tumor
TCGA-91-8497-01A-11R-2403-07	227.319	tumor
TCGA-05-4249-01A-01R-1107-07	496.239	tumor
TCGA-44-7669-01A-21R-2066-07	394.881	tumor
TCGA-71-6725-01A-11R-1858-07	318.463	tumor
TCGA-55-8092-01A-11R-2241-07	230.009	tumor
TCGA-73-4666-01A-01R-1206-07	439.632	tumor
TCGA-49-6761-01A-31R-1949-07	248.711	tumor
TCGA-78-7159-01A-11R-2039-07	232.771	tumor
TCGA-55-8090-01A-11R-2241-07	377.79	tumor
TCGA-55-7227-01A-11R-2039-07	305.238	tumor
TCGA-78-7145-01A-11R-2039-07	476.971	tumor
TCGA-75-7031-01A-11R-1949-07	236.065	tumor
TCGA-78-7158-01A-11R-2039-07	426.793	tumor
TCGA-49-4507-01A-01R-1206-07	182.399	tumor
TCGA-55-6978-01A-11R-1949-07	310.781	tumor
TCGA-49-AARO-01A-12R-A41B-07	231.378	tumor
TCGA-86-A4D0-01A-11R-A24H-07	318.872	tumor
TCGA-NJ-A4YQ-01A-11R-A262-07	152.139	tumor
TCGA-86-7714-01A-12R-2170-07	380.938	tumor
TCGA-78-7143-01A-11R-2039-07	301.762	tumor
TCGA-91-8499-01A-11R-2403-07	534.555	tumor
TCGA-86-7953-01A-11R-2187-07	277.104	tumor
TCGA-55-7816-01A-11R-2170-07	267.084	tumor
TCGA-55-6983-01A-11R-1949-07	350.666	tumor
TCGA-53-7624-01A-11R-2066-07	385.713	tumor
TCGA-L9-A7SV-01A-11R-A39D-07	346.441	tumor
TCGA-55-8620-01A-11R-2403-07	280.179	tumor
TCGA-69-8255-01A-11R-2287-07	354.77	tumor
TCGA-62-A46Y-01A-11R-A24H-07	262.587	tumor
TCGA-97-A4M3-01A-11R-A24X-07	200.54	tumor
TCGA-49-AAR3-01A-11R-A41B-07	203.7	tumor
TCGA-75-6207-01A-11R-1755-07	472.022	tumor
TCGA-50-5068-01A-01R-1628-07	328.721	tumor
TCGA-NJ-A4YF-01A-12R-A262-07	162.618	tumor
TCGA-91-6830-01A-11R-1949-07	259.076	tumor
TCGA-78-7163-01A-12R-2066-07	166.267	tumor
TCGA-78-8648-01A-11R-2403-07	161.893	tumor
TCGA-55-6979-01A-11R-1949-07	253.384	tumor
TCGA-80-5608-01A-31R-1949-07	256.409	tumor
TCGA-62-8395-01A-11R-2326-07	499.735	tumor
TCGA-35-5375-01A-01R-1628-07	221.042	tumor
TCGA-44-6778-01A-11R-1858-07	258.226	tumor
TCGA-86-8281-01A-11R-2287-07	658.6	tumor
TCGA-MP-A4T6-01A-32R-A262-07	133.299	tumor
TCGA-55-8085-01A-11R-2241-07	586.419	tumor
TCGA-97-A4M5-01A-11R-A24X-07	472.307	tumor
TCGA-97-7547-01A-11R-2039-07	324.52	tumor
TCGA-44-6145-01A-11R-1755-07	234.899	tumor
TCGA-49-4486-01A-01R-1206-07	446.047	tumor
TCGA-62-8399-01A-21R-2326-07	429.152	tumor
TCGA-05-5429-01A-01R-1628-07	440.598	tumor
TCGA-80-5607-01A-31R-1949-07	471.582	tumor
TCGA-86-A4P8-01A-11R-A24X-07	203.164	tumor
TCGA-91-8496-01A-11R-2403-07	310.377	tumor
TCGA-55-7281-01A-11R-2039-07	297.155	tumor
TCGA-05-4424-01A-22R-1858-07	434.089	tumor
TCGA-44-3919-01A-02R-1107-07	258.069	tumor
TCGA-67-3772-01A-01R-0946-07	332.117	tumor
TCGA-78-7537-01A-11R-2066-07	264.18	tumor
TCGA-55-7994-01A-11R-2187-07	376.768	tumor
TCGA-69-A59K-01A-11R-A262-07	275.533	tumor
TCGA-75-7025-01A-12R-1949-07	263.593	tumor
TCGA-55-8514-01A-11R-2403-07	358.459	tumor
TCGA-44-4112-01A-01R-1107-07	364.201	tumor
TCGA-55-8094-01A-11R-2241-07	374.285	tumor
TCGA-05-4425-01A-01R-1755-07	393.614	tumor
TCGA-55-7914-01A-11R-2170-07	331.977	tumor
TCGA-49-6767-01A-11R-1858-07	309.933	tumor
TCGA-49-4490-01A-21R-1858-07	457.333	tumor
TCGA-35-4123-01A-01R-1107-07	295.216	tumor
TCGA-55-1594-01A-01R-0946-07	403.489	tumor
TCGA-44-8117-01A-11R-2241-07	443.238	tumor
TCGA-05-4397-01A-01R-1206-07	613.544	tumor
TCGA-44-3918-01A-01R-A278-07	169.989	tumor
TCGA-95-8494-01A-11R-2326-07	364.558	tumor
TCGA-MP-A4T9-01A-11R-A24X-07	400.778	tumor
TCGA-MP-A4SV-01A-11R-A24X-07	284.772	tumor
TCGA-93-A4JQ-01A-11R-A24X-07	238.349	tumor
TCGA-44-3917-01A-01R-A278-07	153.505	tumor
TCGA-05-4402-01A-01R-1206-07	446.279	tumor
TCGA-62-8394-01A-11R-2326-07	411.268	tumor
TCGA-55-8204-01A-11R-2241-07	475.392	tumor
TCGA-MN-A4N1-01A-11R-A24X-07	524.221	tumor
TCGA-50-5942-01A-21R-1755-07	321.672	tumor
TCGA-05-4395-01A-01R-1206-07	372.198	tumor
TCGA-49-AAR4-01A-12R-A41B-07	175.307	tumor
TCGA-55-8619-01A-11R-2403-07	182.41	tumor
TCGA-69-7761-01A-11R-2170-07	169.206	tumor
TCGA-73-7499-01A-11R-2187-07	420.814	tumor
TCGA-55-7903-01A-11R-2170-07	295.627	tumor
TCGA-55-8208-01A-11R-2241-07	249.48	tumor
TCGA-78-8660-01A-11R-2403-07	276.513	tumor
TCGA-05-4427-01A-21R-1858-07	399.154	tumor
TCGA-75-5122-01A-01R-1755-07	330.32	tumor
TCGA-62-A46U-01A-11R-A24H-07	333.216	tumor
TCGA-50-5933-01A-11R-1755-07	376.405	tumor
TCGA-MP-A4TH-01A-31R-A262-07	283.559	tumor
TCGA-78-7156-01A-11R-2039-07	522.628	tumor
TCGA-86-8669-01A-11R-2403-07	220.57	tumor
TCGA-44-A47A-01A-21R-A24H-07	359.493	tumor
TCGA-78-7539-01A-11R-2066-07	328.947	tumor
TCGA-55-8205-01A-11R-2241-07	348.186	tumor
TCGA-99-8033-01A-11R-2241-07	311.404	tumor
TCGA-49-6743-01A-11R-1858-07	505.556	tumor
TCGA-55-1592-01A-01R-0946-07	423.566	tumor
TCGA-86-7701-01A-11R-2170-07	244.151	tumor
TCGA-95-7948-01A-11R-2187-07	483.122	tumor
TCGA-44-7660-01A-11R-2066-07	306.523	tumor
TCGA-69-7979-01A-11R-2187-07	314.679	tumor
TCGA-L9-A743-01A-43R-A39D-07	272.507	tumor
TCGA-64-5815-01A-01R-1628-07	298.379	tumor
TCGA-L9-A50W-01A-12R-A39D-07	304.888	tumor
TCGA-86-8278-01A-11R-2287-07	395.387	tumor
TCGA-55-7574-01A-11R-2039-07	206.68	tumor
TCGA-95-7944-01A-11R-2187-07	207.532	tumor
TCGA-73-7498-01A-12R-2187-07	432.846	tumor
TCGA-55-A494-01A-11R-A24X-07	285.624	tumor
TCGA-73-4675-01A-01R-1206-07	362.555	tumor
TCGA-95-7039-01A-11R-1949-07	287.669	tumor
TCGA-05-4433-01A-22R-1858-07	219.551	tumor
TCGA-73-4668-01A-01R-1206-07	320.451	tumor
TCGA-69-7980-01A-11R-2187-07	292	tumor
TCGA-55-8097-01A-11R-2241-07	350.671	tumor
TCGA-05-4390-01A-02R-1755-07	338.598	tumor
TCGA-44-7659-01A-11R-2066-07	366.846	tumor
TCGA-55-A490-01A-11R-A466-07	281.166	tumor
TCGA-93-8067-01A-11R-2287-07	291.895	tumor
TCGA-86-8673-01A-11R-2403-07	206.32	tumor
TCGA-69-7765-01A-11R-2170-07	348.368	tumor
TCGA-MP-A4TE-01A-22R-A466-07	192.416	tumor
TCGA-44-2659-01A-01R-0946-07	221.565	tumor
TCGA-44-A4SU-01A-11R-A24X-07	136.193	tumor
TCGA-55-7907-01A-11R-2170-07	468.143	tumor
TCGA-44-6776-01A-11R-1858-07	473.572	tumor
TCGA-49-4494-01A-01R-1206-07	383.581	tumor
TCGA-05-4403-01A-01R-1206-07	345.804	tumor
TCGA-53-7626-01A-12R-2066-07	343.486	tumor
TCGA-50-8457-01A-11R-2326-07	239.333	tumor
TCGA-91-6840-01A-11R-1949-07	261.855	tumor
TCGA-55-8507-01A-11R-2403-07	327.745	tumor
TCGA-55-6969-01A-11R-1949-07	181.567	tumor
TCGA-38-4627-01A-01R-1206-07	395.394	tumor
TCGA-49-4488-01A-01R-1755-07	540.115	tumor
TCGA-62-A46O-01A-11R-A24H-07	345.428	tumor
TCGA-86-8280-01A-11R-2287-07	436.459	tumor
TCGA-05-4434-01A-01R-1206-07	462.862	tumor
TCGA-44-A47G-01A-21R-A24H-07	185.904	tumor
TCGA-78-7536-01A-11R-2066-07	341.765	tumor
TCGA-91-6831-01A-11R-1858-07	360.3	tumor
TCGA-55-7728-01A-11R-2187-07	123.319	tumor
TCGA-67-6215-01A-11R-1755-07	373.848	tumor
TCGA-69-7973-01A-11R-2187-07	382.55	tumor
TCGA-86-6562-01A-11R-1755-07	421.908	tumor
TCGA-55-7815-01A-11R-2170-07	405.421	tumor
TCGA-97-A4M0-01A-11R-A24X-07	218.06	tumor
TCGA-44-5645-01A-01R-A278-07	221.943	tumor
TCGA-75-7030-01A-11R-1949-07	224.005	tumor
TCGA-62-A46S-01A-11R-A24H-07	267.582	tumor
TCGA-86-A4JF-01A-11R-A24X-07	305.721	tumor
TCGA-05-5715-01A-01R-1628-07	407.739	tumor
TCGA-95-7947-01A-11R-2187-07	434.492	tumor
TCGA-50-6593-01A-11R-1755-07	294.209	tumor
TCGA-44-2666-01A-01R-A278-07	261.804	tumor
TCGA-J2-A4AG-01A-11R-A24H-07	227.081	tumor
TCGA-55-8087-01A-11R-2241-07	374.451	tumor
TCGA-97-A4LX-01A-11R-A24X-07	230.316	tumor
TCGA-55-A493-01A-11R-A24H-07	277.625	tumor
TCGA-62-A472-01A-11R-A24H-07	303.882	tumor
TCGA-80-5611-01A-01R-1628-07	273.187	tumor
TCGA-55-6985-01A-11R-1949-07	247.155	tumor
TCGA-J2-A4AE-01A-21R-A24H-07	339.592	tumor
TCGA-62-A470-01A-11R-A24H-07	283.123	tumor
TCGA-78-7542-01A-21R-2066-07	421.762	tumor
TCGA-55-6543-01A-11R-1755-07	311.967	tumor
TCGA-97-7938-01A-11R-2170-07	382.508	tumor
TCGA-05-4432-01A-01R-1206-07	274.252	tumor
TCGA-93-7348-01A-21R-2039-07	236.686	tumor
TCGA-78-7147-01A-11R-2039-07	583.747	tumor
TCGA-78-7148-01A-11R-2039-07	534.106	tumor
TCGA-35-3615-01A-01R-0946-07	517.962	tumor
TCGA-91-A4BC-01A-11R-A24H-07	111.109	tumor
TCGA-44-7671-01A-11R-2066-07	592.233	tumor
TCGA-50-5932-01A-11R-1755-07	375.605	tumor
TCGA-38-6178-01A-11R-1755-07	343.391	tumor
TCGA-67-3770-01A-01R-0946-07	490.868	tumor
TCGA-93-7347-01A-11R-2187-07	367.768	tumor
TCGA-50-5936-01A-11R-1628-07	403.748	tumor
TCGA-55-6984-01A-11R-1949-07	222.948	tumor
TCGA-69-8254-01A-11R-2287-07	310.122	tumor
TCGA-55-6712-01A-11R-1858-07	509.69	tumor
TCGA-38-4630-01A-01R-1206-07	634.241	tumor
TCGA-4B-A93V-01A-11R-A39D-07	278.935	tumor
TCGA-86-8668-01A-11R-2403-07	323.017	tumor
TCGA-MP-A4TI-01A-21R-A24X-07	370.595	tumor
TCGA-44-2661-01A-01R-1107-07	255.446	tumor
TCGA-69-7978-01A-11R-2187-07	221.126	tumor
TCGA-05-4405-01A-21R-1858-07	359.266	tumor
TCGA-55-8505-01A-11R-2403-07	301.428	tumor
TCGA-49-4510-01A-01R-1206-07	198.643	tumor
TCGA-64-1678-01A-01R-0946-07	264.661	tumor
TCGA-MP-A4TK-01A-11R-A24X-07	639.998	tumor
TCGA-62-A46V-01A-11R-A24H-07	454.577	tumor
TCGA-49-AAR2-01A-11R-A39D-07	97.287	tumor
TCGA-78-7167-01A-11R-2066-07	398.823	tumor
TCGA-55-8616-01A-11R-2403-07	314.979	tumor
TCGA-78-7155-01A-11R-2039-07	657.973	tumor
TCGA-55-7570-01A-11R-2039-07	564.851	tumor
TCGA-78-7146-01A-11R-2039-07	473.222	tumor
TCGA-97-7937-01A-11R-2170-07	294.026	tumor
TCGA-55-7576-01A-11R-2066-07	354.893	tumor
TCGA-49-4501-01A-01R-1206-07	286.236	tumor
TCGA-86-7954-01A-11R-2187-07	314.675	tumor
TCGA-44-2655-01A-01R-0946-07	634.654	tumor
TCGA-49-4505-01A-01R-1206-07	252.304	tumor
TCGA-91-6836-01A-21R-1858-07	398.683	tumor
TCGA-44-6146-01A-11R-A278-07	217.544	tumor
TCGA-50-6597-01A-11R-1858-07	199.392	tumor

## Sheet: Fig 1B
	Paracancer	Tumor
Patient_5	0.37625	0.458
Patient_12	0.2565	0.311
Patient_6	0.26275	0.266
Patient_8	0.2255	0.2355
Patient_9	0.2885	0.32625
Patient_7	0.2805	0.358
Patient_16	0.225	0.387
Patient_13	0.20375	0.2515
Patient_14	0.24225	0.2555
Patient_4	0.28475	0.26675
Patient_15	0.306	0.3595
Patient_11	0.403	0.3935
Patient_10	0.173	0.332

## Sheet: Fig 1G
	Teff	Treg	CD8
healthy_1	4076	3802	3834
healthy_2	3451	3281	3612
healthy_3	3759	3455	3524
healthy_4	4258	3966	3687
healthy_5	4999	4530	4654

## Sheet: Fig 1H
	Teff	Treg	CD8
Patient_12	1623	2010	1561
Patient_3	2795	3046	2713
Patient_9	2398	2920	2406
Patient_4	2016	2356	1940
Patient_11	1619	1997	1503
Patient_10	2616	2836	2372
Patient_6	2864	2859	2973
Patient_7	2247	2531	2131
Patient_8	2323	2464	2424
Patient_5	1773	1938	1782
Patient_1	2682	2879	2662
Patient_2	3186	3384	3360
Patient_13	2438	2759	2410
Patient_16	2949	3066	3083
Patient_14	2775	2838	2713
Patient_15	1979	2202	1931

## Sheet: Fig 1I
	Teff	Treg	CD8
Patient_12	1886	2025	1796
Patient_3	2378	2346	2236
Patient_9	2503	2803	2337
Patient_4	1867	2125	1906
Patient_11	1805	1881	1793
Patient_10	2141	2916	2158
Patient_6	2922	2805	3126
Patient_7	2258	2335	2181
Patient_8	2711	2707	2765
Patient_5	2528	2386	2508
Patient_1	2785	2607	2823
Patient_2	3564	3294	3827
Patient_13	2762	2741	2805
Patient_16	3208	3435	3418
Patient_14	3800	3648	3797
Patient_15	3555	3978	3745

## Sheet: Fig 2A
Central memory CD4+ T cells
	WT					KO
Spleen	5.83	6.26	6.26	5.95		7.03	8.27	7.88	6.37
pLN	2.43	2.53	2.29	1.95		3.43	2.72	3.07	2.66
Effectory memory CD4+ Teff
	WT					cKO
Spleen	19.1	19.3	21.7	21.6		24.7	26.8	26.4	22.9
pLN	5.85	5.75	6.44	7.21		7.33	11.3	8.92	7.76
Activated CD8+ T cells
	WT					cKO
Spleen	13	15	15.5	14.5		17.2	22.8	21.5	16.5
pLN	11.7	12.7	12.8	18		13.9	18.2	15.3	13.5
Activated Treg cells
	WT					KO
Spleen	41.2	45.3	46.6	47.3		40.7	53.6	52.3	52
pLN	43.2	46.2	39.7	53.1		43.5	56.6	49.1	43.8

## Sheet: Fig 2B
Treg in 14-week mice
	WT					cKO
Spleen	18.7	19.4	17.8	18.6		14.9	17	15	16.7
pLN	15.3	15.3	15.7	16.1		11.5	13.1	15.5	15.8
mLN	23.7	22.4	20.3	22.7		20.8	19.3	19.7	16.8
Lung	11.5	9.85	8.79	11.7		6.8	4.95	7.33	7.53
Liver	7.83	6.47	5.89	3.77		3.11	4.7	3.39	3.32
Colon	60	61.5	54.4	53.1		44.7	53.6	54.5	50.6
IFN-γ+ Tconv in 14-week mice
	WT					cKO
Spleen	10.4	7.11	9.88	11.9		13.6	14.6	11	9.95
pLN	1.89	1.44	3.3	4.03		5.26	3.55	2.5	3.69
mLN	1.04	0.68	1.38	1.74		1.32	1.27	1.17	1.56
Lung	1.74	1.83	3.01	1.72		4.99	3.39	4.6	4.06
Liver	6.53	7.99	9.9	3.94		9.42	6.72	10.2	9.93
IFN-γ+CD8+ in 14-week mice
	WT					cKO
Spleen	17.8	12.4	16	17.6		26	23	19	15.9
pLN	11.3	10.5	15.8	20.8		20.6	16.5	16.7	14.4
mLN	11.9	8.62	10.2	12.9		16.7	14	11.7	15.4
Lung	3.18	5.26	2.89	2.97		6.03	4.07	4.34	5.19
Liver	14.5	14.1	13.3	9.64		16.5	8.72	17.1	17.6

## Sheet: Fig 2C
Treg in 30-week mice
	WT				cKO
Spleen	25.2	27.2	28.1	26.9	21.6	18.8	18.4	23.4
pLN	21.1	21	23.8	20.3	18	18.3	19.6	18.8
mLN	28.1	24.2	31.2	25.4	22.3	21.4	20.6	22.9
Lung	8.25	11.2	12.4	9.98	7.5	6.47	7.64	7.93
Liver	6.73	7.53	7.25	7.31	5	7.48	4.45	7.54
Colon	55.2	49.2	54.4	53.1	47.9	25.8	25	43
IFN-γ+ Tconv in 30-week mice
	WT				cKO
Spleen	20.2	18.6	12.4	15	14.2	16.2	20.8	13.8
pLN	2.79	1.79	3.13	3.82	4.34	5.83	3.1	3.65
mLN	2.89	2.85	2.76	1.74	2.14	2.02	2.76	1.62
Lung	20.4	23.8	17.8	19.3	22	24.6	24.5	25.8
Liver	20.4	18.3	31.6	32.6	21.8	19.1	21.6	17.8
Colon	20.5	23.6	11.4	15.6	17.6	25.6	18.6	5
IFN-γ+CD8+ in 30-week mice
	WT				cKO
Spleen	23.5	21.1	17.9	24.3	31.4	26	24.9	29.4
pLN	14.6	14.6	14.1	18.2	23	22.1	20.1	20.2
mLN	15.4	14	15.3	12.2	19.9	11	18.5	18.9
Lung	34.8	35.3	28.5	34.4	46.6	38.1	41.9	44.9
Liver	46.8	55	52.9	57.2	53.8	55.1	59.2	51.9
Colon	7.07	7.12	6.06	9.43	4.49	20	38.3	18.2

## Sheet: Fig 2D
	cKO				WT				Naive
0	1	1	1	1	1	1	1	1	1	1	1	1
1	1.02681	1.00633	1.02483	1.06345	1.07611	1.08773	1.04967	1.06875	0.988168	0.97951	1.04553	1.0121
2	1.01102	1.02322	1.08556	1.11405	1.0605	1.1185	1.11005	1.10294	0.970957	1.02851	1.06693	1.07885
3	1.04664	1.04046	1.08938	1.14597	1.12412	1.14137	1.09285	1.11323	0.959125	1.02361	1.03658	1.0897
4	1.04664	1.04856	1.13827	1.11483	1.13349	1.21331	1.16622	1.1636	0.909645	1.06147	1.02529	1.08803
5	1.05545	1.05665	1.15202	1.1195	1.14754	1.24615	1.14635	1.14816	0.932234	1.03341	0.992607	1.05549
6	0.989039	0.995302	0.988725	1.0072	1.13331	1.13588	1.231	1.24972	0.869129	0.828612	0.806382	0.880602

## Sheet: Fig 2E
IFNg+ cells
	WT				cKO
Colon	37.2	49.9	36.2	22.3	49.3	34.1	38.8	38.8
pLN	19.6	23.1	13.4	19.9	28.2	25.6	30.4	22.2
Spleen	23.8	26.6	16.9	30	23.8	33.1	27.7	24.5
mLN	13.4	17.3	17.2	15.8	20.8	15.1	19.9	15.7
IFNG in CD45.1+ cells
	WT				cKO
Colon	1436	2168	2339	1093	4612	3000	2727	2899
pLN	2600	3368	1386	2417	6542	2999	7176	3055
Spleen	2815	2922	2460	3244	2598	3191	3596	3624
mLN	2118	2283	2551	2473	3155	2633	2538	2899

[truncated: 56 more sheets: Fig 3B, Fig 3D, Fig 3E, Fig 3F, Fig 3H, Fig 3I, Fig 3J, Fig 4C, Fig 4D, Fig 4E, Fig 4F, Fig 4g, Fig 4H, Fig 5B, Fig 5C, Fig 5D, Fig 5E, Fig 5F, Fig 5G, Fig 5H …]
